# Supplementary material for: Research on the impact of artificial intelligence on the export technological complexity of chinese manufacturing enterprises: An analysis based on mediating effects
Source: PLoS One. 2026 Jul 2;21(7):e0351061. doi: 10.1371/journal.pone.0351061 (PMC13327267; doi:10.1371/journal.pone.0351061)
Supplement: S1 File — (XLSX) [file pone.0351061.s001.xlsx]

## Sheet: Sheet1
Stock code	stock abbreviation	year	Industry name	ESI（Export Technological Complexity of Enterprises）	AI（Degree of adoption of artificial intelligence）	AI（Artificial Intelligence Standardization）	Size（Enterprise size）	Lev(Asset liability ratio)	ROA(Net profit margin of total assets)	Roe	Sales gross profit margin	Net profit margin on sales	current ratio	quick ratio	CFR(Cash flow ratio)	Proportion of accounts receivable	Proportion of inventory	FAR(Capital Intensity)	Proportion of intangible assets	Proportion of tangible assets	RGR(Revenue growth rate)	Total Assets Growth Rate	The ratio of cash paid for the construction of fixed assets, intangible assets, and other long-term assets to the total assets at the beginning of the period	Is there a loss	board size	Proportion of independent directors	duality	Number of shares held by the largest shareholder/total number of shares	Number of shares held by the top three shareholders/total number of shares	Number of shares held by the top five shareholders/total number of shares	Number of shares held by the top ten shareholders/total number of shares	The shareholding ratio of the second largest shareholder divided by the shareholding ratio of the first largest shareholder	The sum of the shareholding ratios of the second to fifth major shareholders divided by the shareholding ratio of the first major shareholder	The sum of the shareholding ratios of the second to tenth major shareholders divided by the shareholding ratio of the first major shareholder	The square sum of the shareholding ratios of the top three major shareholders of the company	The square sum of the shareholding ratios of the top 5 major shareholders of the company	The square sum of the shareholding ratios of the top 10 major shareholders of the company	Separation rate of two rights	Tq(Enterprise market value (book to market ratio)	p/b ratio	Tobin's Q value	Property nature: 1 for state-owned enterprises, otherwise 0	Listing period	Establishment year	Shareholding ratio of institutional investors	Management shareholding ratio	OER(Operating expense ratio)	MER(Management expense ratio)	ATR(Total Asset turnover)
000008	Shenzhou High Speed Railway	2014	Railway, ship, aerospace and other transportation equipment manufacturing industry	10.7171	126313	-0.71851	20.3288	0.112276	0.0119423	0.013368	0.44739	0.0252828	3.13023	3.01432	0.101922	0.00878347	0.0128945	0.455509	0.00134301	0.998657	0.00897721	0.0756465	0.00455078	0	1.94591	42.86	0	51.4804	60.2412	63.2008	66.5961	0.122191	0.2277	0.29362	0.26959	0.270096	0.270327	5.4157	0.185289	11.2084	5.39697	0	3.13549	3.2581	57.7374	0	0.324194	0.311002	0.472349
000008	Shenzhou High Speed Railway	2015	Railway, ship, aerospace and other transportation equipment manufacturing industry	10.9217	132234	-0.71262	22.0012	0.189809	0.0890885	0.108321	0.474828	0.146639	2.61747	2.12832	-0.0201881	0.206999	0.0860658	0.119261	0.0161856	0.636214	3.216	4.32523	0.137217	0	1.94591	42.86	0	28.2176	41.2354	47.5291	59.7158	0.339144	0.6843	1.11626	0.08997	0.091951	0.094962	2.9687	0.346336	9.76015	2.88737	0	3.17805	3.29584	42.5954	12.7967	0.288891	0.236315	0.607535
000008	Shenzhou High Speed Railway	2016	Railway, ship, aerospace and other transportation equipment manufacturing industry	11.1263	138154	-0.70673	22.8265	0.246583	0.0900596	0.116852	0.527716	0.282804	2.24524	1.94858	-0.00685084	0.203377	0.0712086	0.0223164	0.0205662	0.628671	0.448569	1.28249	0.0167967	0	1.94591	42.86	0	12.4596	24.2991	29.7009	40.4339	0.550237	1.3836	2.2452	0.022708	0.024167	0.026503	0	0.434793	4.2415	2.29995	1	3.21888	3.3322	34.1211	8.9433	0.275782	0.207211	0.318453
000008	Shenzhou High Speed Railway	2017	Railway, ship, aerospace and other transportation equipment manufacturing industry	11.1974	144075	-0.70083	23.0915	0.326949	0.0942834	0.13318	0.488964	0.381654	1.89028	1.68609	-0.00495949	0.233441	0.065573	0.0229524	0.0186982	0.650707	0.242497	0.303401	0.00697963	0	1.94591	42.86	0	12.4187	24.2737	31.9365	43.3944	0.550237	1.5717	2.49428	0.022614	0.025808	0.028479	0	0.461561	3.4307	2.16656	1	3.2581	3.3673	44.8061	8.224	0.2657	0.199996	0.247039
000008	Shenzhou High Speed Railway	2018	Railway, ship, aerospace and other transportation equipment manufacturing industry	11.2921	167438	-0.67758	23.0714	0.29251	0.0323381	0.0468602	0.489184	0.133295	2.03244	1.78246	-0.0564255	0.294764	0.0661918	0.0294123	0.0223504	0.634071	0.100376	-0.0198487	0.0110154	0	2.19722	33.33	0	20	39.6461	47.5354	53.1931	0.620925	1.377	1.65965	0.060646	0.063781	0.064425	0	0.764284	1.46084	1.30841	1	3.29584	3.4012	45.4654	7.3135	0.23338	0.140752	0.242605
000008	Shenzhou High Speed Railway	2019	Railway, ship, aerospace and other transportation equipment manufacturing industry	11.3557	229058	-0.61625	23.2119	0.370962	0.0406396	0.0610649	0.486367	0.142049	1.6132	1.40476	0.000441634	0.300334	0.0709968	0.0368488	0.0233226	0.672554	0.255465	0.150786	0.0166882	0	2.19722	33.33	0	22.923	41.0182	43.4457	47.9013	0.549058	0.8957	1.08966	0.071423	0.071718	0.072129	0	0.835044	1.33232	1.19754	1	3.3322	3.43399	43.5006	5.5356	0.228869	0.136936	0.286096
000008	Shenzhou High Speed Railway	2020	Railway, ship, aerospace and other transportation equipment manufacturing industry	11.3215	269138	-0.57637	23.2749	0.480167	-0.0717224	-0.125232	0.379026	-0.465169	1.34724	1.11098	0.0405384	0.232047	0.084451	0.0351186	0.0260981	0.738149	-0.404524	0.0650724	0.0180575	1	2.19722	33.33	0	25.6192	42.3375	44.8635	47.8704	0.49128	0.7514	0.868536	0.083183	0.083508	0.083697	7.0814	0.97136	1.05918	1.02948	1	3.3673	3.46574	42.7683	4.1319	0.310669	0.184954	0.154186
000008	Shenzhou High Speed Railway	2021	Railway, ship, aerospace and other transportation equipment manufacturing industry	11.4264	309217	-0.53648	23.2393	0.568954	-0.109394	-0.229707	0.334711	-0.622531	1.10313	0.901543	0.0370591	0.225272	0.0901855	0.0333342	0.0248528	0.737687	0.155036	-0.0349877	0.0303358	1	2.19722	33.33	1	25.6192	42.3375	44.857	47.8344	0.49128	0.751	0.867131	0.083183	0.083506	0.083692	7.0814	0.818197	1.53211	1.2222	1	3.4012	3.49651	41.6721	4.1381	0.258688	0.142892	0.175724
000012	Southern Glass A	2014	Non metallic mineral products industry	10.842	1.20191e+06	0.35197	23.4501	0.442985	0.0562552	0.100984	0.244344	0.121236	0.265377	0.197189	0.0920062	0.0208235	0.0255589	0.644522	0.0619316	0.93787	-0.0891274	0.0136298	0.125547	0	2.19722	33.33	0	3.622	9.2105	10.753	12.7074	0.825491	1.9724	2.50839	0.002881	0.003	0.003079	3.1365	0.700013	2.16708	1.42854	1	3.13549	3.43399	15.6545	0.6463	0.122577	0.0848565	0.464015
000012	Southern Glass A	2015	Non metallic mineral products industry	10.9251	1.28211e+06	0.43179	23.4742	0.511696	0.0354043	0.0677925	0.216138	0.0737102	0.447401	0.380623	0.0697975	0.02893	0.0223812	0.651438	0.054048	0.945758	0.0548494	0.0243904	0.0566559	0	1.60944	60	0	11.0803	18.6248	23.4468	30.9722	0.354007	1.1155	1.79525	0.015128	0.016332	0.017509	12.794	0.521317	3.62381	1.91822	0	3.17805	3.46574	31.7662	0.5576	0.128661	0.0905273	0.480318
000012	Southern Glass A	2016	Non metallic mineral products industry	11.05	1.37321e+06	0.52246	23.5651	0.525907	0.0490322	0.101964	0.268759	0.0896166	0.380342	0.311648	0.130686	0.0366241	0.0278641	0.668227	0.0602129	0.916611	0.207673	0.0951407	0.0823338	0	1.94591	42.86	1	15.4479	22.24	26.3034	32.1285	0.253923	0.7029	1.0798	0.026226	0.027054	0.027782	15.7864	0.61301	2.89504	1.63129	0	3.21888	3.49651	32.8265	0	0.119054	0.0854225	0.547134
000012	Southern Glass A	2017	Non metallic mineral products industry	11.1499	1.37716e+06	0.52639	23.6955	0.55057	0.0451797	0.0980123	0.244778	0.0761656	0.661976	0.569981	0.126104	0.0326715	0.0351111	0.590774	0.0536075	0.92605	0.212313	0.139279	0.0706937	0	2.19722	33.33	0	14.8415	21.367	25.2709	29.7083	0.253923	0.7028	1.0017	0.024207	0.024972	0.025405	15.1732	0.713248	2.39088	1.40204	0	3.2581	3.52636	29.7774	0.4243	0.115398	0.0845019	0.593177
000012	Southern Glass A	2018	Non metallic mineral products industry	11.2148	1.38453e+06	0.53373	23.6737	0.505634	0.0244356	0.0518083	0.234636	0.0445061	0.795466	0.698595	0.111455	0.0309839	0.0313975	0.519552	0.0541864	0.926105	-0.0247659	-0.0215392	0.0356218	0	2.07944	37.5	0	14.8078	21.3184	25.2135	29.5642	0.253923	0.7029	0.996529	0.024097	0.024858	0.025279	8.238	0.995812	1.20901	1.0042	0	3.29584	3.55535	30.7765	0.6029	0.102375	0.0689178	0.549039
000012	Southern Glass A	2019	Non metallic mineral products industry	11.27	1.52447e+06	0.673	23.6248	0.457957	0.0300368	0.0580286	0.260589	0.0535159	0.741464	0.614216	0.130707	0.0356943	0.04463	0.537493	0.0574041	0.925284	-0.0130005	-0.0477654	0.0374322	0	2.07944	37.5	0	15.0051	21.6024	25.5494	31.1452	0.253923	0.7022	1.07564	0.024744	0.025525	0.02616	15.3372	0.878067	1.57773	1.13886	0	3.3322	3.58352	32.2379	0.3327	0.0947152	0.0575429	0.56127
000012	Southern Glass A	2020	Non metallic mineral products industry	11.2986	1.53305e+06	0.68154	23.6071	0.406367	0.0450033	0.0792856	0.302381	0.0760879	1.21491	1.00147	0.152694	0.0381072	0.045583	0.511418	0.0637322	0.923218	0.0190245	-0.017489	0.0610272	0	2.19722	33.33	0	15.1883	21.8663	26.7205	32.6862	0.253923	0.7597	1.15206	0.025352	0.02655	0.02735	15.5175	0.729036	2.1347	1.37167	0	3.3673	3.61092	33.5149	0.1924	0.0844226	0.0625022	0.591465
000012	Southern Glass A	2021	Non metallic mineral products industry	11.3824	1.54163e+06	0.69008	23.716	0.404872	0.0825571	0.138887	0.350689	0.114553	1.66399	1.37539	0.195698	0.0366374	0.0548566	0.429628	0.0585581	0.934915	0.277173	0.114995	0.102175	0	2.19722	33.33	0	15.1883	21.8663	26.6951	33.0807	0.253923	0.7577	1.17804	0.025352	0.026536	0.027414	15.5186	0.652884	2.56959	1.53167	0	3.4012	3.63759	42.8889	0.1528	0.0750824	0.0552208	0.720688
000017	Deep China A	2014	Railway, ship, aerospace and other transportation equipment manufacturing industry	10.9803	27506.7	-0.81685	17.7569	0.737887	0.0569751	0.545698	0.0617998	0.0272692	1.21562	1.05319	0.0761522	0.13189	0.119855	0.0150314	0.0877458	0.912254	-0.217774	-0.66016	0.00456634	0	2.19722	33.33	0	11.5188	18.0485	20.0335	23.3234	0.425134	0.7396	1.02481	0.015933	0.016135	0.016358	0	0.018667	281.473	53.5712	0	3.13549	3.13549	19.7105	0.0015	0.0917117	0.0665292	2.08935
000017	Deep China A	2015	Railway, ship, aerospace and other transportation equipment manufacturing industry	10.9719	32048.2	-0.81233	17.6413	0.708077	-0.00217605	-0.00787975	0.0677862	-0.000619503	1.26258	1.13766	-0.0660363	0.200468	0.0884527	0.0219735	0.0820814	0.917919	-0.193712	-0.109159	0.00743406	1	2.07944	37.5	1	11.5188	15.2812	17.4259	20.6849	0.193577	0.5122	0.795751	0.014	0.014232	0.014447	0	0.008184	572.338	122.189	0	3.17805	3.17805	18.2365	0.0011	0.0696366	0.0315315	3.51258
000017	Deep China A	2016	Railway, ship, aerospace and other transportation equipment manufacturing industry	11.0129	86338.3	-0.7583	17.8061	0.680489	0.0778648	0.253754	0.110778	0.0274112	1.25799	1.17326	0.0117298	0.228726	0.0576546	0.068942	0.0556867	0	-0.169715	0.179188	0.0734966	0	2.07944	37.5	1	11.5188	16.9412	18.7758	21.6315	0.250482	0.6302	0.87793	0.014744	0.014918	0.015084	0.2924	0.01084	401.982	92.25	0	3.21888	3.21888	19.2801	0.0011	0.079265	0.0401868	2.84062
000017	Deep China A	2017	Railway, ship, aerospace and other transportation equipment manufacturing industry	11.0663	98420.4	-0.74627	18.1136	0.743597	0.0247424	0.0873845	0.0979214	0.0114856	1.21059	1.15982	-0.0466501	0.394342	0.0377539	0.0535769	0.0307096	0	-0.0315553	0.359998	0.0121663	0	2.19722	33.33	1	11.5188	16.9412	20.3362	24.744	0.250482	0.7656	1.14814	0.014744	0.015352	0.015758	0	0.029523	181.24	33.8723	0	3.2581	3.2581	24.75	0.001	0.0815026	0.0417721	2.15421
000017	Deep China A	2018	Railway, ship, aerospace and other transportation equipment manufacturing industry	11.1416	86055.4	-0.75858	18.1093	0.768162	-0.0256195	-0.104935	0.0987059	-0.015683	1.18718	1.14476	-0.129425	0.396045	0.0325848	0.0478245	0.0205617	0	-0.12789	-0.00430942	0.000235098	1	2.19722	33.33	1	11.5188	16.9269	18.8353	21.1921	0.250482	0.6354	0.839784	0.014737	0.014932	0.015046	0	0.039789	141.567	25.1325	0	3.29584	3.29584	19.51	0.001	0.104752	0.0552702	1.63358
000017	Deep China A	2019	Railway, ship, aerospace and other transportation equipment manufacturing industry	11.1419	95360.1	-0.74932	17.9544	0.817616	-0.11493	-0.549846	0.0965661	-0.102784	1.09854	0.980039	-0.219849	0.615564	0.0968911	0.0668143	0.0120031	0	-0.365986	-0.143486	0.0122548	1	2.19722	33.33	1	11.5188	16.9269	18.8344	21.3029	0.250482	0.6354	0.849403	0.014737	0.014931	0.015056	0	0.034915	217.81	28.6413	0	3.3322	3.3322	19.5007	0.001	0.126119	0.0843099	1.11817
000017	Deep China A	2020	Railway, ship, aerospace and other transportation equipment manufacturing industry	11.1983	85863.9	-0.75877	17.9544	0.817616	-0.11493	-0.549846	0.0965661	-0.102784	1.09854	0.980039	-0.219849	0.615564	0.0968911	0.0668143	0.0120031	0	-0.365986	-0.143486	0.0122548	1	2.19722	33.33	1	11.5188	16.9269	18.8344	21.3029	0.250482	0.6354	0.849403	0.014737	0.014931	0.015056	0	0.034915	217.81	28.6413	0	3.3322	3.3322	19.5007	0.001	0.126119	0.0843099	1.11817
000017	Deep China A	2021	Railway, ship, aerospace and other transportation equipment manufacturing industry	11.3338	76367.7	-0.76822	18.394	0.753473	-0.0173401	-0.0660512	0.0764893	-0.00992188	1.25738	1.14459	0.160984	0.481188	0.0847194	0.0353234	0	0	0.402088	0.0612655	0.000205908	1	2.19722	33.33	1	11.5188	16.9269	19.2632	22.1362	0.250482	0.6719	0.921745	0.014737	0.015032	0.015201	0	0.067362	82.0037	14.8452	0	3.4012	3.4012	20.25	0.001	0.0572391	0.037245	1.74766
000023	Deep Sky A	2014	Non metallic mineral products industry	10.7927	250069	-0.59534	21.1112	0.711966	0.0106895	0.0358889	0.125324	0.0137926	1.26779	0.855503	-0.0169674	0.414981	0.289001	0.0834965	0.00658064	0.993419	0.0213333	0.0959827	0.0207199	0	2.19722	33.33	0	30.129	46.5857	49.0434	52.6617	0.395429	0.6276	0.747877	0.107034	0.107347	0.107615	22.4315	0.45275	5.19646	2.20872	0	3.09104	3.43399	42.04	0.0002	0.0771499	0.0646318	0.775018
000023	Deep Sky A	2015	Non metallic mineral products industry	10.863	239765	-0.6056	21.1717	0.714821	0.0175231	0.0611491	0.180151	0.0256637	1.264	0.834017	0.0188214	0.441236	0.305417	0.0756032	0.00549887	0.994501	-0.0499389	0.0623226	0.00638317	0	2.19722	33.33	0	15.1345	40.7884	42.6447	46.0047	0.990786	1.8182	2.03972	0.056751	0.056923	0.057151	11.1599	0	0	0	0	3.13549	3.46574	44.8538	0	0.0962134	0.0841918	0.682796
000023	Deep Sky A	2016	Non metallic mineral products industry	10.9724	232560	-0.61277	21.138	0.699066	0.0102788	0.0350905	0.129775	0.0156724	1.379	0.981015	0.046891	0.424338	0.260363	0.0594836	0.00496781	0	-0.0268295	-0.0331449	0.00913471	0	2.19722	33.33	0	15.1345	40.536	45.9301	54.9812	0.990786	2.035	2.63285	0.056219	0.057676	0.059365	2.2128	0.276946	9.67569	3.61081	0	3.17805	3.49651	55.2546	0	0.0752407	0.0625528	0.655854
000023	Deep Sky A	2017	Non metallic mineral products industry	11.0812	280904	-0.56465	21.3919	0.754666	0.0165564	0.0614056	0.110985	0.0233397	1.18542	0.844604	0.127575	0.366779	0.256464	0.0708047	0.0025698	0	0.217065	0.289078	0.0327041	0	2.07944	37.5	0	15.1345	31.8361	42.3886	52.0908	0.588998	1.8017	2.44186	0.036916	0.043229	0.045212	2.2129	0.451608	5.94961	2.21431	0	3.21888	3.52636	52.1731	0	0.0729747	0.060465	0.709368
000023	Deep Sky A	2018	Non metallic mineral products industry	11.1792	280228	-0.56533	21.565	0.781529	0.0164492	0.071288	0.130047	0.0218059	1.14949	0.860217	0.0519817	0.386514	0.225986	0.0612637	0.00177938	0	0.310888	0.189009	0.021654	0	2.07944	37.5	0	15.1345	31.8289	42.3814	47.1343	0.588512	1.8017	2.11436	0.036903	0.043216	0.043687	2.2129	0.648703	3.47876	1.54154	0	3.2581	3.55535	43.1515	0	0.0659093	0.0544001	0.754347
000023	Deep Sky A	2019	Non metallic mineral products industry	11.2503	325052	-0.52072	21.6473	0.767842	0.0308141	0.13659	0.134718	0.040736	1.10749	0.940121	0.0476157	0.403144	0.127458	0.0696193	0.00128354	0	0.136042	0.0857194	0.0265473	0	2.19722	33.33	1	27.3862	39.5769	43.7863	47.0748	0.322977	0.5991	0.718928	0.083943	0.085015	0.085235	0	0.673438	3.08874	1.48492	0	3.29584	3.58352	42.7471	0	0.0591392	0.0528453	0.756435
000023	Deep Sky A	2020	Non metallic mineral products industry	11.2815	339232	-0.5066	21.5683	0.739688	0.00922608	0.0375533	0.143607	0.0125403	1.14227	1.01052	0.038118	0.383684	0.0967433	0.0631956	0.0010666	0	-0.0258683	-0.0759393	0.00259269	0	2.19722	33.33	1	27.3862	43.6453	51.7147	58.9078	0.341227	0.8883	1.15101	0.088514	0.091956	0.093071	0	0.58439	3.73204	1.71118	0	3.3322	3.61092	53.2303	0.0001	0.0426664	0.0366629	0.735714
000023	Deep Sky A	2021	Non metallic mineral products industry	11.3167	353411	-0.49249	21.4956	0.741732	-0.0116475	-0.0449143	0.0944795	-0.0176809	1.12855	1.04499	0.0655857	0.355848	0.0595638	0.0651866	0.000721615	0	-0.170093	-0.0701333	0.0103975	1	2.19722	33.33	1	27.3862	44.3003	53.8406	61.2529	0.36515	0.9657	1.23664	0.089781	0.094342	0.095512	0	0.620039	3.37274	1.6128	0	3.3673	3.63759	55.2021	0	0.0614617	0.055665	0.658763
000030	Fuao Corporation	2014	automotive industry	11.026	413443	-0.43275	22.7072	0.345046	0.0935113	0.149257	0.186391	0.134214	1.69315	1.38469	0.0494923	0.141737	0.0813471	0.18929	0.0347448	0.965255	-0.04166	0.0226103	0.0206727	0	2.07944	37.5	0	24.3099	53.4817	67.3514	73.6277	0.628575	1.7705	2.02871	0.101743	0.112917	0.114323	6.0869	0.727372	2.30437	1.37481	1	3.09104	3.09104	73.8648	1.2364	0.137044	0.0994107	0.696732
000030	Fuao Corporation	2015	automotive industry	11.0031	501274	-0.34533	22.8133	0.343888	0.0683679	0.104289	0.184	0.121192	1.92705	1.63272	0.041266	0.148138	0.0707319	0.219005	0.0341987	0.965801	-0.135429	0.111986	0.0177645	0	2.19722	33.33	0	24.4122	53.7068	66.9591	72.2262	0.628575	1.7427	1.95861	0.102602	0.113353	0.114096	6.0845	0.698229	2.48659	1.4322	1	3.13549	3.13549	75.5347	1.2229	0.153945	0.114784	0.564128
000030	Fuao Corporation	2016	automotive industry	11.1671	494642	-0.35193	22.9286	0.3635	0.0788676	0.122135	0.186089	0.115524	1.75166	1.49117	0.0662157	0.145713	0.071745	0.190878	0.0327163	0	0.352169	0.122148	0.0485593	0	2.19722	33.33	0	24.4122	53.7068	65.405	70.3691	0.628575	1.6788	1.88254	0.102602	0.112511	0.113146	0	0.64154	1.9035	1.55875	1	3.17805	3.17805	75.0312	0.7062	0.138787	0.097512	0.682692
000030	Fuao Corporation	2017	automotive industry	11.2558	519901	-0.32679	23.0616	0.389791	0.08426	0.135361	0.185146	0.113842	1.68676	1.48726	0.0446624	0.154052	0.0611635	0.17111	0.0286178	0	0.228161	0.14233	0.0391113	0	2.19722	33.33	0	24.4122	53.9144	65.881	70.8451	0.637064	1.6985	1.90204	0.103243	0.113683	0.114319	0	0.719767	1.65838	1.38934	1	3.21888	3.21888	72.8055	0.7062	0.127232	0.0879045	0.740149
000030	Fuao Corporation	2018	automotive industry	11.3494	573303	-0.27365	23.1813	0.389844	0.079257	0.129891	0.155321	0.111259	1.57483	1.38728	0.0292828	0.147208	0.0603536	0.190678	0.0389084	0.9602	0.0916515	0.127145	0.0558482	0	2.19722	33.33	0	24.4122	56.2845	68.6647	72.5247	0.73416	1.8128	1.97084	0.111177	0.121794	0.122261	0	1.04043	0.942372	0.96114	1	3.2581	3.2581	72.681	0.4519	0.0999128	0.0687225	0.712362
000030	Fuao Corporation	2019	automotive industry	11.4153	621943	-0.22524	23.2821	0.423117	0.0717999	0.121144	0.139792	0.0877637	1.49758	1.29137	0.0283393	0.143279	0.0724729	0.181549	0.0361397	0.963054	0.2816	0.106014	0.0497488	0	2.19722	33.33	0	24.4122	56.6711	69.0514	72.9113	0.750019	1.8288	1.98667	0.112577	0.123195	0.123662	0	0.923178	1.15624	1.08321	1	3.29584	3.29584	72.6541	0.2101	0.0811575	0.0502682	0.818105
000030	Fuao Corporation	2020	automotive industry	11.4557	674469	-0.17296	23.3948	0.427812	0.0663548	0.11552	0.130479	0.081745	1.52833	1.32555	0.0412769	0.102208	0.071974	0.170371	0.0469404	0.952339	0.104297	0.119258	0.0487381	0	2.19722	33.33	0	24.4122	56.6711	70.5103	75.9862	0.750019	1.8886	2.11263	0.112577	0.124093	0.124877	2.7348	0.750925	1.60604	1.33169	1	3.3322	3.3322	78.7108	0.1189	0.0799232	0.0569144	0.81173
000030	Fuao Corporation	2021	automotive industry	11.5492	726996	-0.12068	23.422	0.427218	0.0530893	0.0927343	0.111895	0.0606752	1.47121	1.2474	0.121686	0.131262	0.0768803	0.201325	0.0460887	0.95321	0.154297	0.0276206	0.0435534	0	2.19722	33.33	0	24.4122	56.6711	68.5966	70.9845	0.750019	1.8099	1.90775	0.112577	0.123002	0.123116	2.7546	0.759503	1.57826	1.31665	1	3.3673	3.3673	74.1349	0.1189	0.0671817	0.054686	0.874976
000049	Desai Battery	2014	Electrical machinery and equipment manufacturing industry	11.04	50342.3	-0.79412	22.2656	0.803558	0.0777664	0.398358	0.106943	0.0489673	1.19666	1.00339	0.0318248	0.371917	0.152305	0.0347421	0.00997424	0.990026	0.451357	0.38697	0.0361917	0	2.19722	33.33	0	45.2277	47.5128	48.1415	48.9531	0.03555	0.0646	0.0823699	0.204859	0.20488	0.204893	22.1627	0.470427	6.7306	2.12573	1	2.99573	2.99573	48.0876	0	0.0439274	0.0332538	1.58813
000049	Desai Battery	2015	Electrical machinery and equipment manufacturing industry	11.1326	55955.7	-0.78853	21.9478	0.647972	0.0762783	0.291166	0.0891901	0.0365293	1.38322	1.07721	0.188048	0.431015	0.196189	0.0522766	0.0137453	0.986255	0.319987	-0.272271	0.0225528	0	2.19722	33.33	0	45.2277	50.7271	53.2772	56.4674	0.0757094	0.178	0.248514	0.206158	0.20649	0.206698	22.1627	0.245522	9.72926	4.07295	1	3.04452	3.04452	68.5575	0	0.0404597	0.0307473	2.08814
000049	Desai Battery	2016	Electrical machinery and equipment manufacturing industry	11.158	50725.3	-0.79374	22.3614	0.708479	0.0818137	0.259228	0.0970835	0.0400814	1.24717	0.975102	0.0166277	0.502122	0.192668	0.0440996	0.0120805	0	0.0344108	0.512323	0.0781912	0	2.19722	33.33	0	45.2277	51.2832	53.2362	56.7882	0.0757094	0.1769	0.255607	0.206419	0.20661	0.206875	22.1627	0.419169	5.75326	2.38567	1	3.09104	3.09104	70.4151	0	0.0463908	0.0377802	2.04119
000049	Desai Battery	2017	Electrical machinery and equipment manufacturing industry	11.2363	87424.6	-0.75721	22.7539	0.761753	0.0569955	0.219447	0.0880064	0.0291343	1.11453	0.789003	-0.0548167	0.477285	0.247957	0.0866833	0.0077605	0	0.431154	0.48064	0.0720695	0	2.19722	33.33	0	45.2277	49.8299	51.6712	54.7435	0.0757094	0.1426	0.210398	0.205866	0.206037	0.206229	22.1627	0.546976	4.47637	1.82824	1	3.13549	3.13549	68.3831	0	0.048063	0.040141	1.9563
000049	Desai Battery	2018	Electrical machinery and equipment manufacturing industry	11.3349	99196.9	-0.7455	22.9005	0.743297	0.0639392	0.257663	0.0819827	0.0304718	1.21148	0.807055	0.0138481	0.470596	0.289407	0.0778159	0.00636147	0	0.381489	0.157888	0.0274144	0	2.19722	33.33	0	45.2277	50.0102	51.8657	54.8724	0.0757094	0.1468	0.213248	0.205912	0.206088	0.206272	22.1627	0.708951	2.59926	1.41053	1	3.17805	3.17805	61.3982	0	0.0168595	0.0108444	2.09831
000049	Desai Battery	2019	Electrical machinery and equipment manufacturing industry	11.4152	135175	-0.70969	22.8946	0.673751	0.0761518	0.261354	0.083611	0.03632	1.34239	0.966055	0.181818	0.44753	0.22982	0.0980514	0.0203918	0	0.0691888	-0.00587959	0.0627912	0	2.19722	33.33	0	44.8012	50.3392	52.0379	54.8021	0.0757094	0.1616	0.223231	0.202326	0.202471	0.202635	21.952	0.613404	2.95019	1.63025	1	3.21888	3.21888	57.549	0.0724	0.018877	0.01172	2.09669
000049	Desai Battery	2020	Electrical machinery and equipment manufacturing industry	11.4413	160036	-0.68495	22.9248	0.687771	0.0831331	0.260497	0.0867106	0.0381629	1.18961	0.907695	0.141843	0.513731	0.187993	0.102593	0.0238879	0	0.0517895	0.0306877	0.0769042	0	2.19722	33.33	0	44.8012	51.292	56.0977	62.4765	0.0757094	0.252	0.394527	0.202825	0.203981	0.204844	21.952	0.449312	4.96276	2.22562	1	3.2581	3.2581	77.0966	0.0724	0.016825	0.0115578	2.17837
000049	Desai Battery	2021	Electrical machinery and equipment manufacturing industry	11.51	184897	-0.66021	23.1007	0.681789	0.0801308	0.253994	0.0936501	0.0407761	1.26976	0.872248	0.0445776	0.477892	0.239685	0.0791009	0.0220393	0	0.00376485	0.192233	0.0807543	0	2.19722	33.33	0	22.8591	46.9928	49.6361	53.0543	0.960799	1.171	1.32093	0.100961	0.101335	0.101593	0	0.434962	5.10694	2.29905	1	3.29584	3.29584	66.7797	0.0724	0.0209154	0.0138619	1.96514
000070	SDGI	2014	Electrical machinery and equipment manufacturing industry	10.9808	397689	-0.44842	21.6819	0.51634	0.0291307	0.0583523	0.18752	0.0370107	1.46526	0.995483	0.0548656	0.280491	0.211557	0.183611	0.0298516	0.968882	0.217122	0.157389	0.0599681	0	2.19722	33.33	0	45.3289	52.231	54.3847	56.3457	0.109527	0.1996	0.243044	0.208311	0.208582	0.208666	18.2762	0	0	0	1	2.70805	2.89037	57.628	0.0636	0.130885	0.0798596	0.787088
000070	SDGI	2015	Electrical machinery and equipment manufacturing industry	11.0352	283497	-0.56207	22.1007	0.64449	-0.0867123	-0.213387	0.161105	-0.116324	1.09349	0.710522	0.0451214	0.24956	0.229723	0.134115	0.0351967	0.911652	0.280434	0.520095	0.0675725	1	2.19722	33.33	0	39.1841	47.5175	53.0942	57.7351	0.11871	0.3548	0.473432	0.157059	0.158616	0.159081	15.07	0.357148	7.13758	2.79996	1	2.77259	2.94444	61.8581	0.0347	0.117973	0.0752191	0.74544
000070	SDGI	2016	Electrical machinery and equipment manufacturing industry	11.1435	241925	-0.60345	22.2849	0.6724	0.0314583	0.0924499	0.153163	0.0297744	1.08489	0.731167	0.063039	0.268985	0.224278	0.122793	0.0267371	0.929053	0.882775	0.202249	0.0425958	0	2.19722	33.33	0	39.1841	47.5175	53.0942	58.9962	0.11871	0.3548	0.505616	0.157059	0.158616	0.15932	15.07	0.464179	5.07742	2.15434	1	2.83321	2.99573	65.2178	0.0317	0.0985866	0.06865	1.05655
000070	SDGI	2017	Electrical machinery and equipment manufacturing industry	11.209	227518	-0.61779	22.4902	0.688177	0.0454478	0.142512	0.156126	0.0440917	1.1205	0.793411	0.0432141	0.331308	0.214498	0.0982713	0.0208738	0.943124	0.186595	0.227975	0.0347554	0	2.07944	37.5	0	39.1841	47.5175	53.0942	57.0162	0.11871	0.3548	0.455085	0.157059	0.158616	0.158964	15.07	0.626897	3.20862	1.59516	1	2.89037	3.04452	48.7524	0.0228	0.0876708	0.0636615	1.03076
000070	SDGI	2018	Electrical machinery and equipment manufacturing industry	11.286	314825	-0.5309	22.7	0.694881	0.0461357	0.149733	0.160923	0.0528484	1.18062	0.831246	-0.0112386	0.321962	0.217721	0.0965282	0.0193849	0.917321	0.0425587	0.233427	0.0328756	0	2.19722	33.33	0	39.1841	47.5175	53.0942	56.8594	0.11871	0.3548	0.451083	0.157059	0.158616	0.158942	15.07	0.770251	2.02095	1.29828	1	2.94444	3.09104	49.1881	0.0316	0.0385737	0.0185366	0.872982
000070	SDGI	2019	Electrical machinery and equipment manufacturing industry	11.33	353675	-0.49223	22.6819	0.5931	0.0513406	0.144398	0.197676	0.0848636	1.25936	0.862216	-0.035965	0.276602	0.218876	0.0821956	0.0218712	0.907367	-0.241438	-0.0179481	0.0190217	0	2.19722	33.33	0	36.174	40.5045	43.9871	47.3648	0.0682179	0.2159	0.30936	0.131812	0.132418	0.132685	21.4906	0.549947	3.06526	1.81836	1	2.99573	3.13549	42.2886	0.0299	0.065709	0.0297432	0.604978
000070	SDGI	2020	Electrical machinery and equipment manufacturing industry	11.3796	465525	-0.38091	23.0344	0.705036	0.00678995	0.019902	0.186751	0.0123475	1.30356	0.930921	0.00642022	0.162959	0.219875	0.0558568	0.0143889	0.935844	0.0910438	0.422558	0.0383034	0	2.07944	37.5	0	36.1042	40.2766	43.2154	46.5935	0.0682179	0.197	0.290529	0.13125	0.131683	0.13195	13.8831	0.694954	2.52805	1.43894	1	3.04452	3.17805	44.6135	0.0298	0.0630563	0.0298556	0.549906
000070	SDGI	2021	Electrical machinery and equipment manufacturing industry	11.4523	577375	-0.26959	22.8424	0.697191	-0.0654211	-0.219158	0.114139	-0.131171	1.59361	1.32348	-0.0694069	0.248136	0.113219	0.0615799	0.0163524	0.923347	-0.0278648	-0.174684	0.0333744	1	2.19722	33.33	0	37.0702	40.9404	42.9798	45.0241	0.0642376	0.1594	0.214563	0.138208	0.138421	0.138519	14.2292	0.742016	2.17802	1.34768	1	3.09104	3.21888	41.9181	0.0053	0.0515111	0.0293909	0.498748
000153	Fengyuan Pharmaceutical	2014	pharmaceutical industry	10.9926	230059	-0.61526	21.5286	0.487414	0.0194933	0.037358	0.265003	0.0242013	1.00993	0.739468	0.00469736	0.182406	0.113458	0.273039	0.0716225	0.923232	0.110496	0.129484	0.0887704	0	2.19722	33.33	0	11.4827	22.253	30.1406	40.6719	0.510204	1.6254	2.54202	0.01903	0.022289	0.024636	19.2128	0.465076	3.3611	2.15019	0	2.70805	2.89037	57.5411	0	0.220904	0.0858714	0.805463
000153	Fengyuan Pharmaceutical	2015	pharmaceutical industry	11.0806	248363	-0.59704	21.5585	0.486291	0.0138539	0.0269974	0.268675	0.0202457	0.965557	0.68925	0.0197367	0.169459	0.117205	0.260136	0.0691034	0.925903	-0.0851416	0.030278	0.0224925	0	2.19722	33.33	0	11.4827	24.571	30.4294	34.7958	0.712048	1.6507	2.03028	0.022283	0.024001	0.024623	20.7981	0	0	0	0	2.77259	2.94444	33.9512	0	0.224244	0.0926612	0.684287
000153	Fengyuan Pharmaceutical	2016	pharmaceutical industry	11.1313	275189	-0.57034	21.6357	0.537108	0.0190636	0.0391193	0.266128	0.0224771	0.943412	0.724094	0.0314057	0.222166	0.110176	0.338858	0.0496043	0.945773	0.308429	0.0802911	0.00961513	0	2.19722	33.33	0	11.4827	25.5175	32.6719	35.4058	0.712048	1.8458	2.08341	0.023303	0.026218	0.026379	23.0812	0.464657	3.49028	2.15212	0	2.83321	2.99573	33.8845	0	0.209765	0.0792372	0.848136
000153	Fengyuan Pharmaceutical	2017	pharmaceutical industry	11.2039	282727	-0.56284	21.7413	0.559038	0.0248562	0.0550711	0.305994	0.0253474	1.00424	0.734193	0.0189308	0.227153	0.145346	0.289089	0.0432769	0.952563	0.267702	0.111365	0.0192688	0	2.19722	33.33	0	11.3039	25.1202	29.7248	34.3054	0.712048	1.631	2.03483	0.022583	0.023645	0.024291	19.228	0.68599	2.05504	1.45775	0	2.89037	3.04452	32.0801	0.3221	0.248818	0.0691586	0.980624
000153	Fengyuan Pharmaceutical	2018	pharmaceutical industry	11.2868	276463	-0.56907	21.8245	0.570549	0.0210216	0.0483293	0.389499	0.0201459	0.968408	0.687311	0.0776571	0.212477	0.153255	0.252264	0.0448711	0.951302	0.168841	0.0868163	0.0305786	0	2.19722	33.33	0	11.3039	25.1202	32.1633	36.5366	0.712048	1.8469	2.23221	0.022583	0.025408	0.025868	22.7247	0.899609	1.2641	1.11159	0	2.94444	3.09104	33.9893	0	0.31431	0.0462516	1.04347
000153	Fengyuan Pharmaceutical	2019	pharmaceutical industry	11.2807	286094	-0.55949	21.9929	0.627174	0.0245475	0.0615596	0.38155	0.0248943	0.85477	0.615518	0.0186013	0.189895	0.136759	0.201525	0.0382469	0.958519	0.0745568	0.183383	0.0484102	0	2.07944	37.5	0	11.4827	25.5175	30.7497	35.5623	0.712048	1.6786	2.09703	0.023303	0.024699	0.025304	15.4616	0.828711	1.55469	1.20669	0	2.99573	3.13549	32.67	0	0.31059	0.0452443	0.986071
000153	Fengyuan Pharmaceutical	2020	pharmaceutical industry	13.6387	297628	-0.54801	22.0142	0.601789	0.0283766	0.0735806	0.346629	0.030741	0.841714	0.586457	0.0805106	0.186488	0.144973	0.185682	0.0430318	0.953802	0.025669	0.0215172	0.0535857	0	2.19722	33.33	0	11.4827	25.5175	32.6719	34.4567	0.712048	1.8458	2.00076	0.023303	0.026218	0.026288	16.2526	0.736911	1.89702	1.35702	0	3.04452	3.17805	32.67	0	0.275944	0.0410632	0.923086
000153	Fengyuan Pharmaceutical	2021	pharmaceutical industry	11.3916	309162	-0.53653	22.0626	0.591833	0.0293777	0.0728416	0.301077	0.031262	0.882502	0.585935	0.0623326	0.171234	0.149235	0.184683	0.0425534	0.955371	0.054344	0.0495358	0.0432756	0	2.19722	33.33	0	11.4827	24.571	31.3905	37.7619	0.712048	1.7343	2.2886	0.022283	0.024752	0.02573	15.398	0.63638	2.40062	1.57139	0	3.09104	3.21888	36.4583	0	0.228933	0.0422423	0.939725
000301	Dongfang Shenghong	2014	Chemical fiber manufacturing industry	10.7891	1.1714e+06	0.32161	22.1063	0.215455	0.0587283	0.0737828	0.46973	0.28612	3.30202	1.97294	-0.0313402	0.0104586	0.136816	0.0593536	0.116739	0.883261	-0.235171	0.0873237	0.0586689	0	1.94591	42.86	1	36.6935	37.3486	37.9133	38.5998	0.00952101	0.0333	0.051952	0.134663	0.134679	0.134689	0	0.562789	1.99021	1.77687	1	2.70805	2.83321	37.6301	0	0.10395	0.102365	0.205258
000301	Dongfang Shenghong	2015	Chemical fiber manufacturing industry	10.8159	1.20667e+06	0.35671	22.2066	0.264025	0.0397566	0.0523773	0.492423	0.240484	2.5913	1.51641	0.0503356	0.00912126	0.116576	0.0591537	0.12355	0.87645	-0.116615	0.105513	0.0748871	0	1.94591	42.86	1	37.4487	38.2997	38.8351	39.6572	0.0115232	0.0371	0.0589713	0.140277	0.140291	0.140305	0	0.489895	2.4148	2.04125	1	2.77259	2.89037	39.4412	0	0.115927	0.109866	0.165319
000301	Dongfang Shenghong	2016	Chemical fiber manufacturing industry	10.902	1.76804e+06	0.91541	22.3262	0.302185	0.0314022	0.0438729	0.43795	0.185602	1.43383	0.91336	0.172226	0.00809362	0.11064	0.127284	0.0736067	0	0.143005	0.127097	0.111125	0	1.94591	42.86	1	26.5115	37.939	38.5178	39.3004	0.415213	0.453	0.482391	0.082421	0.082438	0.08245	0	0.619518	1.88012	1.61416	1	2.83321	2.94444	38.719	0	0.144935	0.125508	0.169191
000301	Dongfang Shenghong	2017	Chemical fiber manufacturing industry	11.0724	1.35422e+06	0.50356	22.2083	0.186972	0.0486006	0.064626	0.313365	0.205042	5.33911	3.93912	0.108376	0.00984128	0.135277	0.0869842	0.0415502	0	0.402105	-0.111203	0.0359892	0	1.79176	50	1	26.5115	37.8252	38.3381	39.2368	0.415213	0.4466	0.479992	0.082413	0.082426	0.082442	0	0.605306	1.80201	1.65206	1	2.89037	2.99573	38.0072	0	0.0935882	0.0862795	0.237027
000301	Dongfang Shenghong	2018	Chemical fiber manufacturing industry	11.2317	913941	0.06537	23.8083	0.407513	0.0644183	0.102327	0.138039	0.0459108	1.03994	0.630255	0.0634654	0.00865206	0.140932	0.384662	0.0357966	0.932425	15.5826	3.95303	0.331339	0	1.94591	42.86	1	68.7066	80.0511	81.356	81.9753	0.116671	0.1843	0.193121	0.479593	0.479711	0.479719	47.8495	0.888884	2.95706	1.12501	0	2.94444	3.04452	82.1483	0	0.0170003	0.00756254	1.40312
000301	Dongfang Shenghong	2019	Chemical fiber manufacturing industry	11.3044	1.18122e+06	0.33139	24.2798	0.563384	0.056655	0.114106	0.121321	0.0647772	0.78689	0.571795	0.148824	0.0072613	0.0815732	0.381094	0.0408427	0.939325	0.349646	0.602353	0.27552	0	1.94591	42.86	1	68.7066	80.0511	81.4173	82.3561	0.116671	0.1851	0.198664	0.479593	0.479715	0.479735	25.7662	0.954139	2.37584	1.04806	0	2.99573	3.09104	82.7561	0	0.0201933	0.0102985	0.874613
000301	Dongfang Shenghong	2020	Chemical fiber manufacturing industry	11.3032	1.09483e+06	0.2454	24.8653	0.64172	0.00638391	0.0165259	0.0595428	0.0137303	1.10762	0.958839	0.0327542	0.00338602	0.0433576	0.218857	0.0355625	0.953394	-0.0848114	0.795935	0.478967	0	1.94591	42.86	1	57.2555	70.8607	75.9428	82.4523	0.120951	0.3264	0.440077	0.337077	0.33838	0.339299	24.0712	0.917179	3.28921	1.0903	0	3.04452	3.13549	87.0544	0	0.0134726	0.0113929	0.464951
000301	Dongfang Shenghong	2021	Chemical fiber manufacturing industry	11.4958	1.00843e+06	0.15942	25.6061	0.777216	0.0521837	0.195791	0.16722	0.0983378	0.628794	0.475827	0.0404061	0.00402339	0.0461051	0.236258	0.0231409	0.971594	1.27081	1.09749	0.662879	0	1.94591	42.86	1	57.2544	70.7096	75.8387	80.3931	0.120951	0.3247	0.404138	0.336866	0.338232	0.33878	21.5977	0.851829	5.87597	1.17394	0	3.09104	3.17805	86.2642	0	0.015422	0.0124175	0.530658
000333	Midea Group	2014	Electrical machinery and equipment manufacturing industry	11.1991	289710	-0.55589	25.5132	0.61983	0.107222	0.274639	0.254104	0.0822085	1.1004	0.895046	0.206069	0.0778281	0.124863	0.162287	0.0285302	0.947098	0.171053	0.240815	0.0276255	0	2.56495	38.46	1	35.4914	44.8805	48.51	55.7498	0.203508	0.3669	0.570797	0.13165	0.132309	0.133374	1.953	0.763738	2.52959	1.30935	0	0.693147	2.70805	61.68	4.8017	0.156931	0.0529283	1.30427
000333	Midea Group	2015	Electrical machinery and equipment manufacturing industry	11.2642	338842	-0.50699	25.5819	0.565113	0.109376	0.267772	0.258438	0.0984147	1.20492	1.05981	0.207729	0.0804996	0.0810989	0.145371	0.02633	0.955096	-0.0227782	0.0710757	0.0260277	0	2.48491	41.67	1	35.0669	45.1926	49.161	56.8482	0.203508	0.4021	0.621136	0.128955	0.129748	0.130946	1.9299	0.744953	2.49926	1.34237	0	1.09861	2.77259	59.8436	3.5612	0.160657	0.0537539	1.11138
000333	Midea Group	2016	Electrical machinery and equipment manufacturing industry	11.3165	375565	-0.47044	25.8626	0.595683	0.105943	0.253774	0.27306	0.0997328	1.23731	1.06209	0.156477	0.0788655	0.0915992	0.123427	0.0402609	0.926146	0.14882	0.324109	0.0180332	0	2.30259	40	1	34.7493	39.6578	42.9033	49.5223	0.0802182	0.2345	0.425131	0.121978	0.122509	0.123387	1.8939	0.612159	2.63775	1.63356	0	1.38629	2.83321	51.2664	2.1833	0.171646	0.0604913	1.06227
000333	Midea Group	2017	Electrical machinery and equipment manufacturing industry	11.3956	394382	-0.45172	26.2371	0.665768	0.0888983	0.245042	0.250306	0.0773172	1.32361	1.07638	0.0985165	0.0706499	0.118675	0.0910927	0.0611311	0.822372	0.513495	0.454313	0.0188651	0	2.30259	40	1	33.7148	46.6643	50.4881	56.2777	0.283423	0.4978	0.669228	0.123952	0.124689	0.125369	1.8372	0.477323	4.38563	2.09502	0	1.60944	2.89037	58.7026	2.1648	0.172484	0.0614021	1.14979
000333	Midea Group	2018	Electrical machinery and equipment manufacturing industry	11.4652	370495	-0.47549	26.2981	0.649397	0.0846037	0.246898	0.275356	0.0833783	1.31582	1.08819	0.105654	0.0735309	0.112419	0.0850858	0.0613826	0.828264	0.0787352	0.0628531	0.0226187	0	2.19722	33.33	1	33.3798	49.9526	53.5439	59.8146	0.406918	0.6042	0.791943	0.130764	0.131424	0.132218	1.8094	0.63981	2.65643	1.56297	0	1.79176	2.94444	61.9255	2.1566	0.156577	0.0368615	1.0147
000333	Midea Group	2019	Electrical machinery and equipment manufacturing industry	11.532	327047	-0.51873	26.4335	0.644	0.0893728	0.252834	0.288632	0.0908544	1.42472	1.19991	0.127802	0.0618098	0.107444	0.071748	0.0512797	0.855306	0.0714429	0.145067	0.01309	0	2.07944	50	1	31.728	51.4566	55.1481	60.0478	0.532226	0.7381	0.892581	0.12999	0.130674	0.131184	1.7293	0.508781	3.77793	1.96548	0	1.94591	2.99573	62.9355	2.0224	0.158663	0.0342588	0.983692
000333	Midea Group	2020	Electrical machinery and equipment manufacturing industry	11.5515	315700	-0.53002	26.6104	0.655263	0.0830589	0.237398	0.251148	0.0967786	1.31227	1.14351	0.0820159	0.063761	0.086232	0.06171	0.0427945	0.875189	0.0215848	0.193496	0.0154214	0	2.07944	37.5	1	30.8561	48.7206	51.8629	56.5073	0.487615	0.6808	0.831317	0.118642	0.119138	0.119609	1.6819	0.394548	5.57024	2.53455	0	2.07944	3.04452	64.7128	1.7316	0.129429	0.0325948	0.858236
000333	Midea Group	2021	Electrical machinery and equipment manufacturing industry	11.6336	304352	-0.54132	26.6841	0.652464	0.0775471	0.224003	0.224794	0.0850309	1.02404	0.817959	0.0904551	0.0635048	0.118378	0.0589073	0.0442666	0.883881	0.20059	0.076484	0.0189392	0	2.19722	33.33	1	31.0479	51.3026	54.4644	58.8588	0.56101	0.7543	0.895742	0.127542	0.128044	0.128477	1.6922	0.510277	3.8248	1.95972	0	2.19722	3.09104	61.649	1.7517	0.114038	0.0300858	0.911987
000338	Weichai Power	2014	automotive industry	11.2017	507969	-0.33867	25.5142	0.660711	0.0581551	0.15388	0.214591	0.0726356	1.3394	1.07693	0.0927794	0.080225	0.104763	0.184528	0.1056	0.825077	0.365715	0.533482	0.04215	0	2.89037	33.33	1	24.2218	44.7605	50.2816	56.7934	0.69483	1.076	1.34472	0.088369	0.089942	0.090903	0	0.943788	1.3355	1.05956	1	2.07944	2.56495	60.7389	1.594	0.144321	0.0804306	0.800641
000338	Weichai Power	2015	automotive industry	11.2277	862248	0.01393	25.4671	0.636761	0.0183834	0.0523771	0.230057	0.0293364	1.44854	1.15153	0.0589684	0.0781436	0.103084	0.206016	0.111953	0.820266	-0.0743026	-0.0459952	0.0360873	0	2.56495	38.46	1	24.2256	44.7644	49.7551	57.1464	0.694686	1.0537	1.35893	0.088387	0.089682	0.090824	0	1.01432	0.925711	0.985881	1	2.19722	2.63906	57.2849	1.5465	0.18204	0.0973118	0.626643
000338	Weichai Power	2016	automotive industry	11.3808	1.08106e+06	0.2317	25.8231	0.728267	0.0257922	0.0833545	0.226258	0.0385932	1.29545	1.02263	0.0503104	0.0691271	0.0981193	0.157336	0.154661	0.704857	0.264021	0.427578	0.0388227	0	2.56495	38.46	1	24.2217	44.7605	49.221	54.1164	0.69483	1.0322	1.23421	0.088369	0.089381	0.089894	0	1.01584	0.893733	0.984405	1	2.30259	2.70805	57.7433	1.546	0.164153	0.0821141	0.668308
000338	Weichai Power	2017	automotive industry	11.4826	1.13392e+06	0.28431	25.9684	0.702829	0.0519096	0.1819	0.218393	0.0605555	1.27865	1.02569	0.0857334	0.0715707	0.104677	0.142732	0.125713	0.755201	0.626569	0.156396	0.0154989	0	2.63906	35.71	1	24.2282	44.7669	49.3993	53.6578	0.694637	1.0388	1.21468	0.0884	0.089527	0.089935	0	0.971414	1.18351	1.02943	1	2.3979	2.77259	61.6085	1.6061	0.131553	0.0633478	0.857223
000338	Weichai Power	2018	automotive industry	11.5834	1.17054e+06	0.32075	26.0476	0.696705	0.0588772	0.196026	0.223348	0.0730004	1.21992	0.986619	0.108447	0.0640861	0.100714	0.143485	0.113503	0.774271	0.0507124	0.0824634	0.0194244	0	2.70805	33.33	1	24.2328	45.9358	51.6907	57.0474	0.725584	1.1333	1.35414	0.091335	0.093129	0.093797	0	1.00179	0.989068	0.998213	1	2.48491	2.83321	62.8762	1.6618	0.105985	0.0393047	0.806533
000338	Weichai Power	2019	automotive industry	11.6121	1.07651e+06	0.22717	26.1906	0.705383	0.0538647	0.180363	0.217983	0.0682894	1.19181	0.958354	0.10064	0.0603182	0.104368	0.111128	0.0989546	0.800457	0.0948478	0.153721	0.0262764	0	2.70805	33.33	1	24.432	47.2418	53.0426	58.2499	0.725374	1.1711	1.38416	0.093689	0.095512	0.096112	1.772	0.887311	1.80567	1.127	1	2.56495	2.89037	65.9155	1.6757	0.104119	0.0395742	0.78877
000338	Weichai Power	2020	automotive industry	11.6373	1.21999e+06	0.36997	26.3245	0.702924	0.0444257	0.150123	0.193115	0.0570904	1.23282	0.980407	0.0846838	0.0569598	0.115332	0.117166	0.0879989	0.820899	0.132657	0.143218	0.0243448	0	2.70805	33.33	1	24.4331	52.4333	58.2342	63.0311	0.725374	1.3835	1.57974	0.10167	0.103493	0.10403	0	0.918609	1.55751	1.0886	1	2.63906	2.94444	66.4456	1.5836	0.0940417	0.0390394	0.778165
000338	Weichai Power	2021	automotive industry	11.7325	1.36347e+06	0.51277	26.3474	0.628357	0.0422125	0.126087	0.194554	0.0568019	1.39223	1.11848	0.0529069	0.0656602	0.114008	0.119801	0.0754687	0.842064	0.0306678	0.0232475	0.0222016	0	2.70805	33.33	1	22.2169	43.3025	48.5765	51.982	0.73373	1.1859	1.33975	0.078222	0.079728	0.080013	0	0.900059	1.51627	1.11104	1	2.70805	2.99573	54.4307	1.3779	0.0931408	0.0395779	0.743153
000400	Xuji Electric	2014	Electrical machinery and equipment manufacturing industry	11.0868	296648	-0.54899	23.1021	0.422345	0.135121	0.256541	0.343777	0.154233	2.45626	1.9755	-0.0193018	0.580197	0.17202	0.0953599	0.00712997	0.99287	0.168362	0.301688	0.0144014	0	2.19722	33.33	0	41.0249	43.1585	44.645	46.6792	0.0274437	0.0882	0.137824	0.168533	0.168644	0.168731	0	0.562522	3.28337	1.77771	1	2.89037	3.09104	54.5803	0.0174	0.154453	0.0939754	0.876083
000400	Xuji Electric	2015	Electrical machinery and equipment manufacturing industry	11.1329	310544	-0.53516	23.248	0.449712	0.0692334	0.122978	0.27962	0.109696	2.21946	1.85104	0.0403054	0.604001	0.144969	0.0794263	0.0083359	0.991664	-0.121171	0.157071	0.0194874	0	2.19722	33.33	0	40.9474	46.0225	49.172	53.1151	0.0658458	0.201	0.297154	0.168962	0.169523	0.169843	0	0.573069	2.85111	1.74499	1	2.94444	3.13549	58.2443	0.0244	0.132006	0.0768254	0.631138
000400	Xuji Electric	2016	Electrical machinery and equipment manufacturing industry	11.2124	335870	-0.50995	23.3836	0.472021	0.0702165	0.130422	0.232697	0.0978958	2.0417	1.72298	0.0871988	0.545214	0.134582	0.0722318	0.0155914	0	0.307734	0.145227	0.0143641	0	2.19722	33.33	0	41.276	46.4026	49.8353	54.2018	0.0653215	0.2074	0.313153	0.171689	0.172314	0.172706	0	0.645235	2.42382	1.54982	1	2.99573	3.17805	64.2651	0.0185	0.110711	0.0641211	0.717257
000400	Xuji Electric	2017	Electrical machinery and equipment manufacturing industry	11.275	394649	-0.45145	23.4517	0.469273	0.046052	0.0869891	0.206222	0.0659963	1.83447	1.59018	-0.0022825	0.595969	0.114269	0.0782584	0.0256598	0	0.0753316	0.0704773	0.0106469	0	2.19722	33.33	0	41.276	46.1157	48.9243	52.7812	0.0653215	0.1853	0.278736	0.171558	0.171981	0.172292	0	0.747384	1.63695	1.338	1	3.04452	3.21888	56.2859	0.0172	0.102001	0.0671274	0.697796
000400	Xuji Electric	2018	Electrical machinery and equipment manufacturing industry	11.3103	440670	-0.40565	23.4027	0.426969	0.0183171	0.0332217	0.174145	0.033312	1.97578	1.69773	0.0317791	0.578156	0.118218	0.0840533	0.033759	0	-0.204648	-0.0478036	0.00659752	0	2.19722	33.33	0	41.276	46.1019	47.9739	51.5345	0.0649861	0.1621	0.248532	0.17155	0.171733	0.171987	0	0.959776	1.07315	1.04191	1	3.09104	3.2581	55.0512	0.0076	0.0918327	0.0497438	0.549867
000400	Xuji Electric	2019	Electrical machinery and equipment manufacturing industry	11.4036	476937	-0.36955	23.4373	0.42498	0.0333345	0.0580698	0.180408	0.0486861	2.15195	1.82086	0.00503863	0.53608	0.129369	0.0864789	0.0414161	0	0.236051	0.0351737	0.00559623	0	2.19722	33.33	0	43.2561	48.082	50.1189	53.7516	0.0620113	0.1583	0.242636	0.188288	0.188499	0.188763	0	0.873629	1.25157	1.14465	1	3.13549	3.29584	56.9649	0.0076	0.0796452	0.042753	0.684683
000400	Xuji Electric	2020	Electrical machinery and equipment manufacturing industry	11.4335	558696	-0.28818	23.545	0.452629	0.0503283	0.0897996	0.201805	0.0717198	2.06801	1.70446	0.0466179	0.472978	0.146682	0.0950626	0.0477618	0	0.101921	0.113754	0.00443024	0	2.19722	33.33	0	43.2561	51.758	54.3278	57.9181	0.146994	0.2559	0.338958	0.191612	0.192001	0.192259	0	0.757475	1.58496	1.32018	1	3.17805	3.3322	60.0534	0.0076	0.0767377	0.0428443	0.701736
000400	Xuji Electric	2021	Electrical machinery and equipment manufacturing industry	11.5161	640456	-0.20681	23.595	0.425149	0.0497256	0.0885656	0.205849	0.0714829	2.16902	1.75874	0.0738249	0.344763	0.15477	0.0860563	0.0453988	0	0.0714397	0.051297	0.00891243	0	2.19722	33.33	0	38.4727	42.8113	44.2885	47.6785	0.0935699	0.1513	0.239281	0.149366	0.149475	0.149705	0	0.522299	2.59116	1.91461	1	3.21888	3.3673	57.1786	0.0023	0.0715993	0.0391963	0.695629
000401	Jidong Cement	2014	Non metallic mineral products industry	10.9125	1.86261e+06	1.00953	24.5087	0.694987	-0.00636799	-0.0203008	0.209618	-0.0177137	0.526451	0.420365	0.0511522	0.0382392	0.0476086	0.578374	0.0645741	0.928897	-0.00292788	0.022278	0.019776	1	2.19722	33.33	0	38.628	68.4682	72.1887	75.2909	0.513611	0.8688	0.949128	0.198576	0.199277	0.199472	3.863	0.921437	1.31071	1.08526	1	2.94444	3.04452	85.9355	0.0051	0.164777	0.138014	0.359495
000401	Jidong Cement	2015	Non metallic mineral products industry	10.9569	2.22576e+06	1.37096	24.4437	0.725468	-0.0503974	-0.173624	0.153239	-0.193581	0.425869	0.3515	0.0222205	0.0378389	0.0370597	0.596001	0.0697342	0.927319	-0.290875	-0.062946	0.0155665	1	2.07944	37.5	0	37.4831	61.4126	65.5043	69.5209	0.371623	0.7476	0.854727	0.169901	0.170757	0.171169	3.748	0.924859	1.29603	1.08125	1	2.99573	3.09104	72.5197	0.0051	0.243562	0.207066	0.260343
000401	Jidong Cement	2016	Non metallic mineral products industry	11.088	2.52813e+06	1.6719	24.4485	0.730765	-0.000571605	-0.00210244	0.241735	-0.00191756	0.515765	0.440921	0.0648816	0.0333986	0.0373407	0.562319	0.0695253	0.928641	0.11045	0.00481604	0.0153807	1	2.19722	33.33	0	30	53.9296	63.0377	68.3562	0.464317	1.1013	1.27854	0.119403	0.125267	0.125882	22.5865	0.895001	1.43586	1.11732	1	3.04452	3.13549	76.0494	0.002	0.172594	0.135721	0.29809
000401	Jidong Cement	2017	Non metallic mineral products industry	11.1955	2.71535e+06	1.85823	24.4377	0.725263	0.00317845	0.0116867	0.298273	0.0085766	0.506404	0.443551	0.0658549	0.0282719	0.0339468	0.572025	0.0686659	0.92948	0.239523	-0.0107458	0.0120709	0	2.19722	33.33	0	30	38.2164	40.6499	43.749	0.176227	0.3553	0.4583	0.093653	0.093983	0.094181	22.5865	0	0	0	1	3.09104	3.17805	44.6768	0.0021	0.197206	0.15671	0.370595
000401	Jidong Cement	2018	Non metallic mineral products industry	11.3125	2.4497e+06	1.59384	24.8503	0.615594	0.0496881	0.14583	0.306358	0.0829737	0.801637	0.738327	0.105343	0.0360076	0.0325962	0.451912	0.0648521	0.930425	1.0176	0.510768	0.0148128	0	2.19722	33.33	0	30	40.8418	44.3863	48.4754	0.233334	0.4797	0.615847	0.096376	0.097008	0.097394	26.4414	1.1303	0.700039	0.884719	1	3.13549	3.21888	50.1159	0.002	0.150245	0.115155	0.598841
000401	Jidong Cement	2019	Non metallic mineral products industry	11.3667	2.5185e+06	1.66231	24.8298	0.525172	0.0799275	0.186245	0.370692	0.142134	0.776785	0.648607	0.135331	0.0333579	0.0472943	0.537034	0.0857546	0.909124	0.118594	-0.0203217	0.0165115	0	2.07944	37.5	0	30	39.2601	42.2853	46.0226	0.233334	0.4097	0.534087	0.095411	0.095871	0.096182	26.4414	1.10791	0.794833	0.902603	1	3.17805	3.2581	52.0227	0.002	0.156784	0.12045	0.562339
000401	Jidong Cement	2020	Non metallic mineral products industry	11.3989	2.64153e+06	1.78475	24.7999	0.454608	0.086625	0.169992	0.350147	0.146103	1.16019	0.963513	0.148068	0.0334577	0.0459221	0.53161	0.0913419	0.903382	0.0281855	-0.0294104	0.0384164	0	1.94591	42.86	0	30	39.6941	43.1077	47.9429	0.233334	0.437	0.598097	0.095626	0.096209	0.09676	26.4414	1.28514	0.593089	0.778126	1	3.21888	3.29584	48.96	0	0.147402	0.107966	0.592904
000401	Jidong Cement	2021	Non metallic mineral products industry	11.4657	2.84971e+06	1.99194	24.8231	0.440104	0.070119	0.12686	0.26891	0.115083	1.18197	0.946427	0.102957	0.0230007	0.0528429	0.536246	0.0978989	0.896889	0.0241811	0.023464	0.0390555	0	2.19722	33.33	0	47.5329	67.7984	71.3991	76.1172	0.38847	0.502	0.60136	0.260358	0.261006	0.261466	20.7527	1.04052	0.94119	0.961054	1	3.2581	3.3322	72.3326	0.0001	0.125701	0.109749	0.609293
000407	Victory Shares	2014	Chemical raw material and chemical product manufacturing industry	10.9075	503185	-0.34343	22.1349	0.506253	0.0139557	0.0314779	0.083239	0.0184482	1.10151	0.810683	0.0143129	0.0773221	0.120626	0.104284	0.0456045	0.893417	0.286407	0.175232	0.031046	0	2.3979	36.36	0	15.1427	21.8757	23.8787	27.6139	0.364312	0.5773	0.823578	0.026121	0.026326	0.026608	0	0.642952	2.34995	1.55533	0	2.94444	3.04452	24.7983	5.5249	0.0873339	0.0398202	0.756482
000407	Victory Shares	2015	Chemical raw material and chemical product manufacturing industry	10.9322	673601	-0.17382	22.1468	0.494332	0.0100471	0.0201045	0.099147	0.0165245	0.94427	0.737869	0.0157754	0.0715758	0.0856212	0.160286	0.0465121	0.877603	-0.126349	0.0119048	0.0238298	0	2.3979	36.36	1	15.4024	23.0708	24.7949	27.844	0.358166	0.6097	0.807777	0.02723	0.027378	0.027565	0	0.528582	3.06396	1.89185	0	2.99573	3.09104	23.3593	5.5246	0.107563	0.0500224	0.608011
000407	Victory Shares	2016	Chemical raw material and chemical product manufacturing industry	11.007	894686	0.04621	22.1825	0.41451	-0.0769301	-0.140823	0.129726	-0.122723	1.12267	0.865728	0.0118844	0.0653605	0.0835953	0.203027	0.0225021	0.846597	0.055949	0.0363504	0.0115351	1	2.3979	36.36	0	15.4002	26.7499	34.8843	41.0347	0.375897	1.2649	1.66455	0.03016	0.033592	0.034438	0	0.504326	3.21764	1.98284	0	3.04452	3.13549	36.3458	4.859	0.114829	0.0548217	0.626858
000407	Victory Shares	2017	Chemical raw material and chemical product manufacturing industry	11.1709	954082	0.10532	22.3417	0.465132	0.0262532	0.0470346	0.148147	0.0320545	0.864609	0.659939	0.0400703	0.0619036	0.0817975	0.209508	0.0212699	0.826498	0.444625	0.172582	0.0687397	0	2.19722	44.44	1	9.3259	23.4856	32.6938	40.9573	0.896861	2.5048	3.39178	0.019052	0.023474	0.024939	1.866	0.596647	2.50804	1.67603	0	3.09104	3.17805	37.4536	0.0071	0.0802011	0.0368583	0.819019
000407	Victory Shares	2018	Chemical raw material and chemical product manufacturing industry	11.2252	951733	0.10299	22.5838	0.574102	0.0317099	0.066924	0.15806	0.0389003	0.726324	0.579699	0.0441794	0.0498246	0.0695883	0.22808	0.0192292	0.789484	0.221487	0.273913	0.0691215	0	2.30259	40	0	9.3259	23.8576	29.3587	35.4437	0.961908	2.1468	2.80057	0.019837	0.021511	0.022313	5.8854	0.930903	1.19927	1.07423	0	3.13549	3.21888	30.6152	0.0093	0.0812249	0.0283112	0.815158
000407	Victory Shares	2019	Chemical raw material and chemical product manufacturing industry	11.2894	995316	0.14636	22.5965	0.552642	0.0315319	0.0722057	0.15066	0.0381345	0.688845	0.551516	0.0907619	0.0642101	0.0635318	0.243986	0.017432	0.785076	0.143822	0.0128033	0.0287334	0	2.30259	40	0	9.9861	24.8728	29.7156	34.143	0.933881	1.976	2.41905	0.021762	0.023034	0.023471	0	0.967305	1.07593	1.0338	0	3.17805	3.2581	29.3113	0.0093	0.0836999	0.0277713	0.826862
000407	Victory Shares	2020	Chemical raw material and chemical product manufacturing industry	11.2929	1.16126e+06	0.31152	22.6332	0.570321	0.0325199	0.074186	0.169302	0.0469146	0.723314	0.596099	0.0666096	0.0566634	0.0603258	0.265286	0.0167867	0.799391	-0.140591	0.0373581	0.0474467	0	2.30259	40	0	9.9861	22.5843	28.9077	37.4868	0.704722	1.8939	2.75389	0.018017	0.020018	0.021539	0	0.889972	1.28916	1.12363	0	3.21888	3.29584	32.7	0.0093	0.0786752	0.0296143	0.693173
000407	Victory Shares	2021	Chemical raw material and chemical product manufacturing industry	11.4101	1.27164e+06	0.42137	22.6746	0.570659	0.0157972	0.03678	0.146329	0.0239521	0.632087	0.52254	0.0413913	0.0523215	0.0532215	0.269456	0.0162393	0.813072	-0.0106038	0.0422738	0.0424543	0	2.19722	33.33	0	22.1601	30.719	35.4352	39.7352	0.250935	0.5993	0.793097	0.053098	0.054227	0.054646	16.0394	0.888692	1.29318	1.12525	0	3.2581	3.3322	35.5006	0.0088	0.0946651	0.0400626	0.659533
000408	Zangge Holdings	2014	Chemical raw material and chemical product manufacturing industry	10.6093	1.07663e+06	0.22729	19.939	0.69855	-0.107281	-0.334692	-0.00906094	-0.97841	1.3529	1.3529	0.00140061	0.246761	0	0.0465618	0.0144762	0.985524	-0.705903	-0.208606	0.00051345	1	2.07944	37.5	0	19.6907	21.9235	23.2838	25.4644	0.0665721	0.1823	0.293215	0.039029	0.039126	0.039222	0	0.152881	19.3814	6.54104	0	2.94444	2.94444	21.44	0.0005	0.337684	0.337266	0.109648
000408	Zangge Holdings	2015	Chemical raw material and chemical product manufacturing industry	10.7746	1.27298e+06	0.42271	19.9552	0.833984	-0.131652	-0.564581	0.0193531	-0.505265	1.06585	1.06585	0.0273076	0.18588	0	0.0436246	0.0142437	0.985756	1.11674	0.0163219	0.000260027	1	2.07944	37.5	0	19.6907	20.9876	22	23.8193	0.0338929	0.1173	0.209673	0.038857	0.038908	0.038975	0	0.086067	64.963	11.6188	0	2.99573	2.99573	21.4562	0.0005	0.0879742	0.0874953	0.26056
000408	Zangge Holdings	2016	Chemical raw material and chemical product manufacturing industry	10.9886	2.32979e+06	1.4745	22.7703	0.156207	0.161128	0.194353	0.730518	0.38351	3.13261	2.78803	-0.00858142	0.0881556	0.0515012	0.422153	0.045848	0	0.219101	0.0521555	0.0267554	0	2.19722	33.33	0	43.0786	73.3744	77.8397	81.5577	0.450836	0.8069	0.89323	0.235122	0.236174	0.236477	11.8177	0.54592	5.40026	1.83177	0	3.09104	3.09104	69.4528	10.874	0.177378	0.0195628	0.42014
000408	Zangge Holdings	2017	Chemical raw material and chemical product manufacturing industry	11.1312	2.61645e+06	1.75979	22.7703	0.156207	0.161128	0.194353	0.730518	0.38351	3.13261	2.78803	-0.00858142	0.0881556	0.0515012	0.422153	0.045848	0	0.219101	0.0521555	0.0267554	0	2.19722	33.33	0	43.0786	73.3744	77.8397	81.5577	0.450836	0.8069	0.89323	0.235122	0.236174	0.236477	11.8177	0.54592	5.40026	1.83177	0	3.09104	3.09104	69.4528	10.874	0.177378	0.0195628	0.42014
000408	Zangge Holdings	2018	Chemical raw material and chemical product manufacturing industry	11.1655	2.83533e+06	1.97763	22.9624	0.207796	0.0992604	0.121713	0.68348	0.31716	2.22904	2.01736	0.094619	0.0999866	0.0432991	0.336843	0.0347121	0	-0.155242	0.211868	0.0365635	0	2.19722	33.33	0	43.0786	73.3744	77.9875	83.3741	0.450836	0.8101	0.935395	0.235122	0.236227	0.236866	11.8177	0.737207	3.00869	1.35647	0	3.13549	3.13549	71.8213	10.8751	0.197355	0.0234505	0.312966
000408	Zangge Holdings	2019	Chemical raw material and chemical product manufacturing industry	11.1802	3.42525e+06	2.56475	22.9896	0.180113	0.0323989	0.0401855	0.581898	0.152713	1.58399	1.28426	0.0287234	0.0500141	0.0530218	0.392167	0.0320666	0	-0.246966	0.0274997	0.0121452	0	2.19722	33.33	0	43.0786	73.3744	78.0136	82.6243	0.450836	0.8108	0.917989	0.235122	0.236237	0.236753	11.8177	0.856428	1.86098	1.16764	0	3.17805	3.17805	69.417	0.0011	0.224155	0.0407141	0.212156
000408	Zangge Holdings	2020	Chemical raw material and chemical product manufacturing industry	11.1979	3.75002e+06	2.88798	22.9896	0.180113	0.0323989	0.0401855	0.581898	0.152713	1.58399	1.28426	0.0287234	0.0500141	0.0530218	0.392167	0.0320666	0	-0.246966	0.0274997	0.0121452	0	2.19722	33.33	0	43.0786	73.3744	78.0136	82.6243	0.450836	0.8108	0.917989	0.235122	0.236237	0.236753	11.8177	0.856428	1.86098	1.16764	0	3.17805	3.17805	69.417	0.0011	0.224155	0.0407141	0.212156
000408	Zangge Holdings	2021	Chemical raw material and chemical product manufacturing industry	11.4033	3.85198e+06	2.98945	23.0864	0.110191	0.147894	0.164337	0.588258	0.39401	2.37373	1.9557	0.191559	0.00842342	0.0438735	0.304724	0.0348627	0	0.903136	0.224356	0.00714208	0	2.19722	33.33	0	40.7875	70.1154	76.6338	79.5571	0.449357	0.8789	0.950527	0.212053	0.214221	0.214468	11.1672	0.382641	8.54769	2.61342	0	3.2581	3.2581	72.552	0.0008	0.0800604	0.0675402	0.375356
000420	Jilin Chemical Fiber	2014	Chemical fiber manufacturing industry	10.6818	784048	-0.0639	21.9198	0.692103	-0.000480705	-0.0029504	0.0603671	-0.00169362	0.574682	0.470451	-0.0184515	0.0282484	0.0563711	0.473919	0.0416819	0.958318	-0.256614	-0.172563	0.0650558	1	2.30259	40	0	11.2194	25.9086	35.8763	58.4346	0.678012	2.197	4.20835	0.02339	0.028358	0.038623	0	0.735999	3.62274	1.3587	1	2.94444	3.09104	52.653	0.0018	0.125661	0.0962226	0.283833
000420	Jilin Chemical Fiber	2015	Chemical fiber manufacturing industry	10.7273	702982	-0.14458	21.6979	0.632747	0.000840578	0.00251448	0.145512	0.00241683	0.6522	0.527846	-0.0620724	0.034539	0.071981	0.476318	0.0445086	0.955491	-0.00075354	-0.199015	0.0882469	0	2.3979	36.36	0	11.2194	25.9086	35.8763	58.4346	0.678012	2.197	4.20835	0.02339	0.028358	0.038623	0.2244	0.569571	5.63258	1.75571	1	2.99573	3.13549	51.1439	0.0018	0.109568	0.0802402	0.347802
000420	Jilin Chemical Fiber	2016	Chemical fiber manufacturing industry	10.8391	720470	-0.12718	22.2538	0.417175	0.00636635	0.0126253	0.116834	0.0165966	1.04295	0.912573	-0.0248242	0.0257126	0.0494492	0.333389	0.0249226	0	0.345763	0.743574	0.335803	0	2.3979	36.36	0	14.5023	25.1851	34.6994	53.5731	0.381461	1.3931	2.69411	0.026745	0.031271	0.03852	0.3546	0.741265	2.85391	1.34904	1	3.04452	3.17805	49.7451	0.0013	0.0710138	0.0450345	0.383592
000420	Jilin Chemical Fiber	2017	Chemical fiber manufacturing industry	11.0027	914244	0.06568	22.5446	0.550183	0.0158176	0.0312156	0.116812	0.0388664	0.442085	0.292464	0.00512354	0.0218099	0.0775985	0.448746	0.0370091	0	0.576043	0.337487	0.293429	0	2.3979	36.36	0	15.5938	26.2766	34.6582	52.1795	0.354761	1.2226	2.34617	0.03003	0.033607	0.03975	0.3764	0.683644	2.21888	1.46275	1	3.09104	3.21888	46.6606	0.0013	0.0453851	0.0265435	0.406973
000420	Jilin Chemical Fiber	2018	Chemical fiber manufacturing industry	11.0663	872409	0.02404	22.689	0.591152	0.0211376	0.0494035	0.177199	0.0549408	0.431231	0.314489	0.0248031	0.0356269	0.0668793	0.41322	0.035835	0	0.165882	0.155357	0.042971	0	2.3979	36.36	0	16.1397	25.9108	33.1598	48.9267	0.311323	1.0539	2.03144	0.030827	0.033454	0.038468	0.3874	0.911155	1.28262	1.09751	1	3.13549	3.2581	42.8776	0.0233	0.0570322	0.0345439	0.384734
000420	Jilin Chemical Fiber	2019	Chemical fiber manufacturing industry	11.1207	1.20719e+06	0.35723	22.8608	0.643893	0.0127985	0.0336611	0.200073	0.0371477	0.462075	0.348098	0.00883811	0.0435629	0.0630202	0.564322	0.0288321	0	0.0500171	0.187413	0.0426322	0	2.3979	36.36	0	16.2484	41.1076	48.1153	55.7995	0.993345	1.9606	2.43415	0.060053	0.062517	0.064116	0.3874	0.879466	1.40987	1.13705	1	3.17805	3.29584	49.1508	0.0206	0.0569579	0.0353457	0.344531
000420	Jilin Chemical Fiber	2020	Chemical fiber manufacturing industry	11.1326	1.24456e+06	0.39442	22.8852	0.641798	-0.0270202	-0.0756514	0.0729498	-0.0927802	0.475945	0.329235	0.0117386	0.050249	0.0841205	0.521955	0.0268006	0	-0.0709334	0.0247509	0.0133001	1	2.3979	36.36	0	16.2484	41.1076	46.6372	48.5233	0.993345	1.8702	1.98634	0.060053	0.061624	0.061763	0.3874	0.93418	1.31681	1.07046	1	3.21888	3.3322	45.4505	0.0196	0.0542479	0.0397599	0.291228
000420	Jilin Chemical Fiber	2021	Chemical fiber manufacturing industry	11.3064	1.28192e+06	0.4316	22.8949	0.662834	-0.0152218	-0.0437868	0.0887515	-0.0371191	0.429486	0.276646	0.0192517	0.0504851	0.0906005	0.598748	0.0252213	0	0.432225	0.00969649	0.0100645	1	2.3979	36.36	0	14.6689	34.3614	39.7873	44.5726	0.802246	1.7117	2.03858	0.041646	0.043127	0.043703	0.352	0.508917	3.86335	1.96495	1	3.2581	3.3673	51.6499	0.0123	0.038459	0.0282398	0.410079
000423	Ejiao	2014	pharmaceutical industry	11.1056	338171	-0.50766	22.7328	0.192	0.204213	0.246992	0.655433	0.342298	3.99947	2.92027	0.0880848	0.015623	0.196289	0.177763	0.0310148	0.968852	-0.00181608	0.247536	0.0461063	0	2.19722	33.33	0	23.1417	26.6674	29.453	33.6101	0.0810123	0.2723	0.452361	0.054178	0.054566	0.054927	13.7068	0.28908	4.04503	3.45925	1	2.94444	3.09104	43.6937	0.0543	0.280071	0.0926693	0.596595
000423	Ejiao	2015	pharmaceutical industry	11.2428	348945	-0.49694	22.8761	0.177256	0.203848	0.249845	0.646079	0.300535	4.42129	3.23541	0.113557	0.0357373	0.200427	0.15834	0.0231183	0.976775	0.359354	0.154035	0.0381038	0	2.19722	33.33	0	23.1417	27.7586	30.5811	34.7778	0.126339	0.3211	0.50282	0.054695	0.055094	0.055462	13.7068	0.240981	4.8292	4.14971	1	2.99573	3.13549	43.1571	0.0317	0.31194	0.0776531	0.678285
000423	Ejiao	2016	pharmaceutical industry	11.2859	422981	-0.42325	23.0208	0.157136	0.199923	0.23985	0.669546	0.293668	5.08731	3.06511	0.0627739	0.0388249	0.302944	0.142511	0.0184665	0.981441	0.159179	0.155715	0.0407251	0	2.19722	33.33	0	23.1417	29.6054	32.7964	38.6977	0.201361	0.417	0.672202	0.056051	0.056562	0.057288	15.0116	0.270448	4.20124	3.69757	1	3.04452	3.17805	50.6605	0.0317	0.334132	0.0780161	0.680778
000423	Ejiao	2017	pharmaceutical industry	11.3358	350422	-0.49547	23.239	0.202369	0.183108	0.223906	0.650456	0.277252	3.94857	2.47121	0.141999	0.0407826	0.291445	0.138142	0.0265704	0.973356	0.167039	0.243876	0.0315528	0	2.19722	33.33	0	23.1417	35.0344	39.0784	45.8057	0.287249	0.6893	0.979358	0.060724	0.061571	0.062484	15.5688	0.295262	3.9931	3.38682	1	3.09104	3.21888	50.3769	0.0317	0.323269	0.0784112	0.660438
000423	Ejiao	2018	pharmaceutical industry	11.3993	462412	-0.38401	23.353	0.183198	0.159004	0.196845	0.659902	0.284344	4.36678	3.00141	0.0727507	0.0650527	0.242747	0.125022	0.0303728	0.969561	-0.0046151	0.120712	0.0201459	0	2.19722	33.33	0	23.1417	36.9833	43.9797	50.4421	0.35068	0.901	1.17971	0.063419	0.065918	0.066766	0.628	0.488309	2.28322	2.04788	1	3.13549	3.2581	54.588	0.0317	0.291428	0.0494002	0.559195
000423	Ejiao	2019	pharmaceutical industry	11.2775	556210	-0.29066	23.1789	0.139923	-0.0348998	-0.0417182	0.476514	-0.150538	5.20566	2.96839	-0.0961065	0.108379	0.302194	0.185031	0.0363971	0.963524	-0.596825	-0.15979	0.0242344	1	2.19722	33.33	0	23.1417	37.4147	43.7728	50.0701	0.38279	0.8915	1.16363	0.064333	0.066361	0.067191	-0.3062	0.47066	2.30795	2.12467	1	3.17805	3.29584	57.8624	0.0317	0.547901	0.0994337	0.231834
000423	Ejiao	2020	pharmaceutical industry	13.657	660455	-0.18691	23.1166	0.107124	0.00362497	0.00413826	0.550018	0.0120163	7.46194	5.08351	0.0731354	0.0428336	0.226266	0.203176	0.0403663	0.95955	0.152373	-0.0603801	0.00882231	0	2.19722	33.33	0	23.1417	39.6108	45.4787	51.6547	0.38279	0.9654	1.2321	0.067193	0.068916	0.069699	20.2725	0.413419	2.58946	2.41885	1	3.21888	3.3322	60.4667	0.0062	0.361108	0.115364	0.301671
000423	Ejiao	2021	pharmaceutical industry	11.4252	764700	-0.08316	23.1767	0.140407	0.0388797	0.0443966	0.623035	0.114034	6.01572	4.86732	0.240875	0.0280158	0.141542	0.17735	0.0351749	0.964746	0.128921	0.0619183	0.0022554	0	2.07944	37.5	0	23.1417	40.7064	43.0061	45.8609	0.38279	0.8587	0.981743	0.068981	0.069246	0.069414	20.2725	0.346938	3.18983	2.88236	1	3.2581	3.3673	54.0751	0.0001	0.360328	0.0969494	0.340949
000488	Chenming Paper Industry	2014	Paper Making and Paper Products Industry	10.9439	2.73316e+06	1.87595	24.7632	0.747491	0.00868875	0.0312773	0.197814	0.0237314	0.838926	0.645987	0.0173419	0.0614095	0.0953986	0.435478	0.0232147	0.976428	-0.0631331	0.195702	0.0650897	0	2.48491	33.33	1	18.1075	34.909	36.0441	38.0135	0.835631	0.9906	1.09932	0.055963	0.056028	0.056106	6.0929	1.06171	0.832699	0.941878	1	2.70805	3.09104	37.8319	0.5742	0.120858	0.0607561	0.366129
000488	Chenming Paper Industry	2015	Paper Making and Paper Products Industry	11.0191	2.98383e+06	2.12543	25.0795	0.778623	0.0145111	0.0618807	0.26881	0.0484301	0.723028	0.615883	-0.124694	0.0506824	0.0668395	0.310021	0.0187619	0.980978	0.0571136	0.372033	0.0654044	0	2.48491	33.33	1	15.1313	33.9184	37.5023	41.4201	0.996612	1.4785	1.73738	0.047011	0.047669	0.048	7.5869	1.0267	1.0008	0.973996	1	2.77259	3.13549	49.3828	0.5742	0.127552	0.0685721	0.29963
000488	Chenming Paper Industry	2016	Paper Making and Paper Products Industry	11.0418	3.20016e+06	2.34073	25.1335	0.725773	0.0252436	0.101578	0.300421	0.089627	0.765743	0.661637	0.0261656	0.0482961	0.0590952	0.350142	0.018727	0.981026	0.117581	0.0554587	0.0317791	0	2.30259	40	1	15.1313	37.0404	40.6317	42.8392	0.857192	1.6854	1.83116	0.047709	0.048369	0.048477	13.188	1.04672	0.889044	0.955363	1	2.83321	3.17805	44.9405	0.5266	0.115565	0.0638748	0.281652
000488	Chenming Paper Industry	2017	Paper Making and Paper Products Industry	11.221	3.07111e+06	2.21229	25.3832	0.713381	0.040008	0.14228	0.330589	0.127542	0.863212	0.758008	0.000225004	0.0347064	0.0570206	0.267242	0.0194956	0.980312	0.306002	0.283644	0.0273799	0	2.30259	40	0	15.1313	40.5197	43.2046	44.9918	0.849401	1.8553	1.97343	0.055129	0.055596	0.055661	15.1604	1.0103	1.06625	0.98981	1	2.89037	3.21888	47.9375	0.5464	0.109045	0.0647849	0.313686
000488	Chenming Paper Industry	2018	Paper Making and Paper Products Industry	11.2768	2.80077e+06	1.94324	25.3803	0.754349	0.0243168	0.0913598	0.312719	0.0888198	0.781043	0.670785	0.133876	0.0323256	0.0642952	0.265043	0.0184142	0.981529	-0.0202459	-0.00290046	0.0341652	0	2.3979	36.36	0	15.2911	40.679	43.3938	45.5801	0.840477	1.8378	1.98083	0.055614	0.056085	0.056181	15.2481	1.09524	0.629833	0.913039	1	2.94444	3.2581	46.5942	0.4191	0.0747457	0.0335174	0.273777
000488	Chenming Paper Industry	2019	Paper Making and Paper Products Industry	11.3599	3.66843e+06	2.80677	25.3078	0.731114	0.0172503	0.0671614	0.283646	0.0576829	0.853007	0.762409	0.124876	0.025777	0.0487391	0.351575	0.0181817	0.981757	0.0526282	-0.0698814	0.0105602	0	2.07944	37.5	0	15.3341	40.7178	43.2548	45.3499	0.837802	1.8213	1.95745	0.055735	0.056186	0.056274	15.27	1.1243	0.561298	0.889442	1	2.99573	3.29584	46.3203	0.4789	0.0800094	0.0373321	0.299053
000488	Chenming Paper Industry	2020	Paper Making and Paper Products Industry	11.3875	4.35211e+06	3.48721	25.2404	0.718262	0.0201147	0.073119	0.2307	0.0620179	0.702936	0.602335	0.122957	0.0216754	0.0560772	0.411155	0.0193788	0.980262	0.0112216	-0.0651646	0.00259499	0	2.19722	33.33	0	15.3248	40.0379	43.2004	46.4245	0.816393	1.8192	2.02937	0.054027	0.054565	0.054795	15.0782	1.09711	0.742574	0.911487	1	3.04452	3.3322	47.2599	1.9276	0.043065	0.0333616	0.324337
000488	Chenming Paper Industry	2021	Paper Making and Paper Products Industry	11.4777	5.0358e+06	4.16765	25.1402	0.727832	0.0239619	0.0864451	0.236147	0.0632858	0.650451	0.545916	0.103594	0.0320675	0.063768	0.430382	0.0192256	0.980449	0.074286	-0.0953749	0.00690804	0	2.19722	33.33	0	15.3248	40.0428	41.6334	43.8309	0.816727	1.7174	1.86013	0.054039	0.054177	0.054275	15.0782	1.04862	0.958257	0.953638	1	3.09104	3.3673	43.6915	1.8703	0.0374281	0.0285393	0.378631
000510	Jinlu Group	2014	Chemical raw material and chemical product manufacturing industry	10.7995	761168	-0.08667	21.3131	0.559173	-0.0802316	-0.168402	0.0355248	-0.0712699	0.570846	0.425186	0.0697369	0.0125442	0.0754854	0.626613	0.0392699	0.96073	0.0232599	-0.0208303	0.0272376	1	2.07944	37.5	0	4.1591	9.7595	12.0953	13.4757	0.850774	1.9063	2.24003	0.003407	0.003684	0.003726	0	0.414977	4.19834	2.40978	1	3.09104	3.2581	11.3966	0.0005	0.0810952	0.0647271	1.12574
000510	Jinlu Group	2015	Chemical raw material and chemical product manufacturing industry	10.8216	820113	-0.02801	21.3131	0.559173	-0.0802316	-0.168402	0.0355248	-0.0712699	0.570846	0.425186	0.0697369	0.0125442	0.0754854	0.626613	0.0392699	0.96073	0.0232599	-0.0208303	0.0272376	1	2.07944	37.5	0	4.1591	9.7595	12.0953	13.4757	0.850774	1.9063	2.24003	0.003407	0.003684	0.003726	0	0.414977	4.19834	2.40978	1	3.09104	3.2581	11.3966	0.0005	0.0810952	0.0647271	1.12574
000510	Jinlu Group	2016	Chemical raw material and chemical product manufacturing industry	10.8933	893769	0.0453	21.0022	0.35885	0.0379305	0.0661125	0.170497	0.0354077	0.547131	0.340734	0.196997	0.00455494	0.0689072	0.715003	0.0472978	0	-0.0530434	-0.143156	0.0523438	0	2.19722	33.33	1	10	18.5386	22.1571	27.431	0.5	1.216	1.7431	0.013752	0.01442	0.015032	0	0.177917	8.79183	5.62059	0	3.17805	3.3322	16.9039	10	0.115382	0.0843965	1.07125
000510	Jinlu Group	2017	Chemical raw material and chemical product manufacturing industry	11.0242	933568	0.08491	21.1292	0.416092	0.0299652	0.0490659	0.171225	0.0244701	0.786195	0.631191	0.0301348	0.00395192	0.0615492	0.601691	0.0406101	0	0.12645	0.135483	0.0592678	0	2.19722	33.33	1	13.0549	26.5935	30.697	36.1943	0.76599	1.3517	1.77247	0.028295	0.029137	0.029801	0	0.269548	6.14525	3.70991	0	3.21888	3.3673	21.6028	13.0549	0.121702	0.0927918	1.22456
000510	Jinlu Group	2018	Chemical raw material and chemical product manufacturing industry	11.1038	974308	0.12545	21.1183	0.35626	0.0689162	0.112303	0.168921	0.0497083	0.994613	0.791112	0.140468	0.00433366	0.0690714	0.577408	0.0431069	0	0.197461	-0.0108627	0.0440165	0	2.19722	33.33	1	13.0549	26.6493	29.9914	33.2073	0.770297	1.2981	1.54366	0.028407	0.028996	0.029224	0	0.533605	2.50528	1.87404	0	3.2581	3.4012	16.979	13.0549	0.0975409	0.0818602	1.38641
000510	Jinlu Group	2019	Chemical raw material and chemical product manufacturing industry	11.1722	961943	0.11315	21.1998	0.347894	0.0418293	0.064542	0.133691	0.0279122	0.880742	0.674242	0.0425842	0.00303824	0.0673898	0.500162	0.0380341	0	0.120651	0.084898	0.0779971	0	2.07944	37.5	0	13.0549	24.6499	28.7112	31.8355	0.617132	1.2	1.43858	0.024786	0.025611	0.025868	0.6448	0.546109	2.41302	1.83114	0	3.29584	3.43399	16.9417	13.0549	0.0927825	0.0780174	1.4986
000510	Jinlu Group	2020	Chemical raw material and chemical product manufacturing industry	11.1871	1.06463e+06	0.21535	21.3201	0.39717	0.04402	0.0703208	0.159608	0.0341765	1.01655	0.728142	0.107514	0.0108722	0.105983	0.513635	0.0321481	0	-0.0483394	0.127858	0.0726239	0	2.07944	37.5	0	10.0549	21.6499	25.7112	33.158	0.801218	1.5582	2.29769	0.017853	0.018678	0.019811	1.612	0.535057	2.59809	1.86896	0	3.3322	3.46574	16.9447	10.0549	0.105027	0.10212	1.28802
000510	Jinlu Group	2021	Chemical raw material and chemical product manufacturing industry	11.3476	1.16732e+06	0.31755	21.5009	0.374023	0.152033	0.247029	0.265632	0.101917	1.1879	0.919161	0.165667	0.00418695	0.0890647	0.453092	0.0255588	0	0.349411	0.19817	0.0332319	0	2.19722	33.33	0	8.8238	18.4194	23.4342	28.653	0.686436	1.6565	2.24724	0.012707	0.014004	0.014696	1.212	0.512654	2.64267	1.95063	0	3.3673	3.49651	19.5993	8.8238	0.101558	0.0987556	1.49174
000513	Lizhu Group	2014	pharmaceutical industry	11.1386	881449	0.03304	22.7115	0.440964	0.0798382	0.144042	0.613488	0.0998555	1.18609	0.868585	0.0982381	0.146919	0.116052	0.403085	0.0353676	0.950522	0.200394	0.112184	0.101358	0	2.3979	45.45	0	37.8709	66.1304	70.1199	76.6506	0.692089	0.8516	1.024	0.212539	0.213335	0.214224	25.7277	0.535623	3.58133	1.86698	0	3.09104	3.13549	92.6639	0	0.482076	0.0837848	0.799537
000513	Lizhu Group	2015	pharmaceutical industry	11.2543	875557	0.02717	22.8124	0.404534	0.0857682	0.148345	0.611008	0.0996242	1.13406	0.822193	0.11486	0.155505	0.121809	0.411483	0.0321229	0.955121	0.194127	0.106117	0.0653375	0	2.3979	45.45	0	36.6823	64.0553	67.446	71.9096	0.692089	0.8386	0.960335	0.19941	0.199995	0.200465	25.1326	0.435611	4.73885	2.29563	0	3.13549	3.17805	81.5136	0.2691	0.475488	0.0915793	0.860917
000513	Lizhu Group	2016	pharmaceutical industry	11.2804	869666	0.02131	23.0774	0.325153	0.0892056	0.1393	0.640895	0.108461	1.80351	1.47149	0.121491	0.139076	0.104395	0.317304	0.0283879	0.961826	0.155767	0.303524	0.0456153	0	2.3979	45.45	0	34.1973	61.3655	65.4606	71.2256	0.692089	0.914	1.08279	0.174189	0.175036	0.175765	24.5709	0.510598	3.56491	1.95849	0	3.17805	3.21888	82.5369	0.2658	0.49596	0.0946974	0.822471
000513	Lizhu Group	2017	pharmaceutical industry	11.3246	779640	-0.06829	23.4894	0.293382	0.33963	0.489409	0.638601	0.526048	2.57306	2.3231	0.0827706	0.0853438	0.0693571	0.208911	0.0165938	0.976925	0.114901	0.509862	0.0279366	0	2.30259	50	0	34.2026	60.3879	64.0391	68.0915	0.692281	0.8725	0.990825	0.173674	0.174341	0.174705	23.3979	0.497489	3.27252	2.01009	0	3.21888	3.2581	77.0177	0.2659	0.492223	0.10948	0.645625
000513	Lizhu Group	2018	pharmaceutical industry	11.3865	723034	-0.12463	23.5819	0.326166	0.0708992	0.102832	0.620834	0.133367	2.32266	2.11464	0.0726958	0.0792384	0.0640583	0.184522	0.014004	0.980087	0.0386459	0.096845	0.0298453	0	2.30259	50	0	34.208	59.742	63.2936	67.6892	0.692329	0.85	0.978754	0.173448	0.174079	0.174492	23.2671	0.812026	1.53909	1.23149	0	3.2581	3.29584	72.9101	0.2304	0.430403	0.0616631	0.531612
000513	Lizhu Group	2019	pharmaceutical industry	11.3808	641267	-0.206	23.6123	0.317149	0.0825428	0.121671	0.638589	0.155741	2.43182	2.21101	0.0983043	0.0819093	0.0650214	0.175791	0.01277	0.981498	0.0591424	0.0309173	0.0228244	0	2.30259	50	0	34.2049	61.2574	65.1698	70.6675	0.692377	0.9053	1.066	0.17422	0.174988	0.175672	23.3999	0.594761	2.56626	1.68135	0	3.29584	3.3322	76.7975	0.2573	0.396663	0.0670609	0.530002
000513	Lizhu Group	2020	pharmaceutical industry	13.7529	745790	-0.10198	23.7481	0.337565	0.110525	0.164484	0.650802	0.20259	2.40467	2.16009	0.104938	0.0846566	0.0722553	0.160415	0.0114823	0.983513	0.121018	0.145432	0.0359902	0	2.3979	45.45	0	33.8407	60.133	63.746	68.1345	0.692377	0.8836	1.01339	0.170236	0.170889	0.171301	24.9547	0.566189	2.8054	1.7662	0	3.3322	3.3673	75.9628	0.332	0.355515	0.063143	0.545561
000513	Lizhu Group	2021	pharmaceutical industry	11.5131	850314	0.00205	23.8311	0.360313	0.0908742	0.13968	0.647452	0.161814	2.11884	1.87866	0.085032	0.0872477	0.0743445	0.164033	0.0116342	0.98376	0.14671	0.0864997	0.063577	0	2.3979	45.45	0	33.3746	60.8859	64.5258	67.193	0.707264	0.9335	1.0133	0.168629	0.169292	0.169438	24.7206	0.597199	2.63514	1.67448	0	3.3673	3.4012	70.889	0.3632	0.376998	0.0550554	0.561597
000518	Four ring organism	2014	pharmaceutical industry	10.9274	882104	0.03369	20.5225	0.117947	-0.0111982	-0.01265	0.592863	-0.0380807	3.80603	3.34375	0.024557	0.103088	0.051761	0.30759	0.124663	0.875337	0.155623	-0.0054723	0.13499	1	1.60944	40	1	3.8852	9.1457	13.2684	15.8558	0.79466	2.4113	3.0811	0.002935	0.003787	0.004162	0	0.142308	7.83305	7.02699	0	3.09104	3.13549	9.3304	0	0.417793	0.305804	0.294064
000518	Four ring organism	2015	pharmaceutical industry	11.0135	850653	0.00239	20.5424	0.270619	-0.136636	-0.169744	0.621541	-0.474696	2.11608	1.10329	-0.163102	0.118967	0.253975	0.313881	0.0708225	0.929178	-0.0140401	0.0201022	0.0370049	1	1.79176	33.33	1	6.2496	15.1263	20.9133	31.2382	0.798658	2.3472	3.99843	0.007907	0.009609	0.011747	0	0.110745	12.0092	9.02972	0	3.13549	3.17805	20.7545	0	0.590545	0.35512	0.28784
000518	Four ring organism	2016	pharmaceutical industry	11.0805	868511	0.02016	20.7405	0.399331	0.00605724	0.00919616	0.654204	0.0171355	1.66777	0.528779	0.0113822	0.115086	0.453725	0.234741	0.0681611	0.931839	0.376169	0.219082	0.0230105	0	1.60944	40	1	8.605	20.6293	28.0346	41.4314	0.823927	2.2593	3.81481	0.014866	0.017609	0.021266	0	0.106546	14.9608	9.38564	0	3.17805	3.21888	24.6324	0	0.576545	0.253873	0.353492
000518	Four ring organism	2017	pharmaceutical industry	11.1656	550526	-0.29631	20.6524	0.274877	0.0109291	0.0165553	0.760593	0.0307765	3.03214	0.731368	-0.0115774	0.120658	0.626976	0.0787612	0.0489898	0	0.0572581	-0.0842668	0.0237182	0	1.79176	50	1	14.0001	29.6949	38.4774	53.0473	0.614628	1.7479	2.78907	0.032031	0.035897	0.040223	0	0.127653	10.4244	7.83372	0	3.21888	3.2581	18.8252	0	0.716837	0.230674	0.355112
000518	Four ring organism	2018	pharmaceutical industry	11.239	542411	-0.30439	20.6463	0.305737	-0.0319964	-0.0450818	0.751298	-0.0751345	2.7004	0.646573	0.0243735	0.139933	0.627088	0.0899176	0.043161	0	0.142924	-0.00617452	0.00651981	1	1.79176	50	1	14.0001	29.6949	38.4774	53.4776	0.614628	1.7479	2.81981	0.032031	0.035897	0.040464	0	0.240782	5.54178	4.15313	0	3.2581	3.29584	18.6719	0	0.761459	0.205196	0.425855
000518	Four ring organism	2019	pharmaceutical industry	11.2418	542615	-0.30419	20.6353	0.278996	0.019	0.0268528	0.744183	0.041869	2.97844	0.785586	0.0640214	0.138598	0.607638	0.0883683	0.0379599	0.96204	0.0565445	-0.0108546	0.0164096	0	1.79176	50	1	14.0001	27.2049	35.0134	48.9071	0.614628	1.5007	2.49335	0.029121	0.032185	0.036072	0	0.229373	5.65986	4.35971	0	3.29584	3.3322	11.5208	0	0.554358	0.192289	0.453796
000518	Four ring organism	2020	pharmaceutical industry	13.6332	602485	-0.2446	20.5293	0.168336	0.0317976	0.0411138	0.578675	0.054722	4.8593	1.59664	0.121686	0.162907	0.545262	0.0871327	0.0352418	0	0.209442	-0.100585	0.0094984	0	1.79176	50	1	14.0001	27.1396	34.9482	42.0574	0.473799	1.4964	2.00408	0.028233	0.031298	0.032902	0	0.152259	7.69483	6.56774	0	3.3322	3.3673	11.7086	0	0.431859	0.157111	0.581075
000518	Four ring organism	2021	pharmaceutical industry	11.3386	662356	-0.18502	20.4993	0.190834	-0.047161	-0.0574725	0.694181	-0.109048	5.13053	1.56929	0.000194735	0.149262	0.538795	0.0721615	0.0291624	0	-0.305575	-0.0296167	0.00933173	1	1.79176	50	1	14.0001	30.7655	37.8718	41.7178	0.723746	1.7043	1.97982	0.034266	0.036871	0.03758	0	0.205491	5.77833	4.86639	0	3.3673	3.4012	10.345	0.0001	0.614847	0.198005	0.43248
000521	Meiling Electric Appliances	2014	Electrical machinery and equipment manufacturing industry	11.0516	137031	-0.70784	22.9215	0.61834	0.0319895	0.0843823	0.235082	0.0260485	1.37828	1.02739	0.0183664	0.128781	0.195999	0.135838	0.0623669	0.937043	0.0214324	0.0571266	0.0104195	0	2.19722	33.33	0	21.5818	31.1386	36.2479	41.9104	0.290141	0.6798	0.941937	0.051584	0.052959	0.053759	17.4278	0.88906	1.44601	1.12478	1	3.09104	3.13549	40.87	0.492	0.207938	0.043499	1.22808
000521	Meiling Electric Appliances	2015	Electrical machinery and equipment manufacturing industry	11.0896	110611	-0.73414	22.9278	0.622796	0.00234799	0.00618828	0.201274	0.0020373	1.40039	1.08493	0.0233248	0.147344	0.170294	0.134657	0.063757	0.936243	-0.0324185	0.00635024	0.00995258	0	2.19722	33.33	0	21.5818	31.1386	33.5169	35.6856	0.290141	0.5533	0.653504	0.051584	0.051929	0.05203	17.4278	0.843075	1.63029	1.18613	1	3.13549	3.17805	34.1802	0.6439	0.189809	0.0402934	1.1525
000521	Meiling Electric Appliances	2016	Electrical machinery and equipment manufacturing industry	11.1569	110060	-0.73469	23.2496	0.586964	0.0204108	0.0512863	0.199439	0.017576	1.50544	1.21486	0.0787836	0.0894627	0.157867	0.0962692	0.0490878	0	0.202661	0.379579	0.0148628	0	2.19722	33.33	0	22.4685	29.4559	33.9769	39.6403	0.203757	0.5122	0.764261	0.05316	0.054182	0.054832	17.4278	0.924345	1.39925	1.08185	1	3.17805	3.21888	46.3088	0.4707	0.185806	0.0376912	1.16129
000521	Meiling Electric Appliances	2017	Electrical machinery and equipment manufacturing industry	11.2519	138674	-0.70621	23.4934	0.676899	0.0025357	0.00699286	0.178287	0.00214881	1.30589	1.01692	-0.034552	0.111544	0.182821	0.0901811	0.0484198	0	0.34093	0.276148	0.0429122	0	2.19722	33.33	0	22.4685	30.0044	34.5254	40.044	0.203757	0.5367	0.782224	0.053454	0.054476	0.055095	17.3152	1.01075	1.02694	0.989368	1	3.21888	3.2581	41.5595	0.4816	0.174507	0.0295838	1.18005
000521	Changhong Meiling	2018	Electrical machinery and equipment manufacturing industry	11.3191	162397	-0.6826	23.4681	0.66999	0.0022127	0.00677678	0.186606	0.00199402	1.22158	1.00334	-0.0141732	0.107378	0.139729	0.111424	0.0525376	0	0.0412407	-0.0250416	0.0396324	0	2.19722	33.33	0	23.5786	31.3062	33.8682	36.8932	0.194167	0.4364	0.56469	0.058683	0.059012	0.059225	20.1633	1.14837	0.60208	0.870803	1	3.2581	3.29584	35.3839	0.4874	0.165475	0.0181769	1.10967
000521	Changhong Meiling	2019	Electrical machinery and equipment manufacturing industry	11.3913	231163	-0.61416	23.3767	0.640058	0.00292381	0.00849224	0.187127	0.00262862	1.25092	1.07533	0.090479	0.0977284	0.102865	0.153537	0.0657114	0	-0.0535685	-0.0873662	0.0209558	0	2.19722	33.33	0	23.785	30.9553	33.3964	36.7635	0.192482	0.404	0.545659	0.059341	0.059646	0.059883	20.1633	1.14074	0.700898	0.876621	1	3.29584	3.3322	34.1548	0.3431	0.160153	0.0199772	1.1123
000521	Changhong Meiling	2020	Electrical machinery and equipment manufacturing industry	11.3987	243382	-0.602	23.5023	0.69186	-0.00522162	-0.0157081	0.16488	-0.00514179	1.10703	0.946576	0.0871568	0.0701888	0.106522	0.148532	0.0581774	0	-0.0703912	0.133861	0.0256995	1	2.19722	33.33	0	23.785	30.9553	33.6355	36.6555	0.192482	0.414	0.541118	0.059341	0.059701	0.059908	17.5817	0.959105	1.27572	1.04264	1	3.3322	3.3673	33.9161	0.3431	0.144661	0.0182119	1.01553
000521	Changhong Meiling	2021	Electrical machinery and equipment manufacturing industry	11.5021	255601	-0.58984	23.4439	0.671189	0.00556612	0.017494	0.119959	0.00482964	1.10662	0.968027	0.0105937	0.0948539	0.08929	0.151616	0.0627632	0	0.171881	-0.0566892	0.0162903	0	2.19722	33.33	0	23.785	30.9553	33.4321	36.2585	0.192482	0.4052	0.524427	0.059341	0.059653	0.059843	17.5817	1.10384	0.767534	0.905926	1	3.3673	3.4012	32.9511	0.3431	0.0941736	0.0184988	1.15249
000523	Guangzhou Langqi	2014	Chemical raw material and chemical product manufacturing industry	11.0348	938971	0.09029	21.8257	0.642641	0.0145138	0.0377097	0.052941	0.00738899	1.12205	0.813353	-0.0151407	0.302496	0.193418	0.151932	0.0189201	0.98108	0.323422	0.206566	0.0246198	0	1.94591	42.86	0	35.2208	38.2538	40.5108	43.3462	0.0438337	0.1502	0.230699	0.12451	0.124782	0.124951	0	0.472931	4.12005	2.11447	1	3.09104	3.61092	35.81	0.0602	0.0361062	0.0173942	1.96424
000523	Guangzhou Langqi	2015	Chemical raw material and chemical product manufacturing industry	11.1142	910254	0.06171	21.9845	0.68796	0.00907154	0.0272498	0.0372441	0.00391922	1.11607	0.892287	-0.0116355	0.370536	0.151185	0.126531	0.016098	0.983902	0.399643	0.172183	0.00942047	0	1.94591	42.86	0	35.2263	39.1017	42.4469	47.1484	0.0590824	0.2047	0.338443	0.124845	0.125406	0.125872	0	0.385892	6.10526	2.5914	1	3.13549	3.63759	49.1495	0.0866	0.0259862	0.0116384	2.31463
000523	Guangzhou Langqi	2016	Chemical raw material and chemical product manufacturing industry	11.2093	900120	0.05162	22.1512	0.571952	0.0101275	0.0270163	0.030748	0.00395896	1.41558	1.20083	-0.166748	0.421163	0.120592	0.111213	0.0140152	0	0.300994	0.181398	0.0148185	0	1.94591	42.86	0	30.0395	48.0864	50.6922	53.9056	0.473485	0.6874	0.794491	0.11193	0.112275	0.112484	0	0.540717	3.32795	1.8494	1	3.17805	3.66356	52.7134	0.1122	0.0204493	0.00830873	2.55813
000523	Guangzhou Langqi	2017	Chemical raw material and chemical product manufacturing industry	11.3371	857925	0.00962	22.2945	0.617673	0.00752532	0.0186477	0.0282354	0.00286172	1.35876	1.23904	-0.0331874	0.465688	0.0726734	0.0909443	0.0120449	0	0.199196	0.154035	0.010929	0	1.94591	42.86	0	30.0395	48.2394	50.6438	53.6326	0.473485	0.6858	0.785403	0.112049	0.112352	0.112538	0	0.710401	2.25093	1.40766	1	3.21888	3.68888	49.426	0.1197	0.0195457	0.00853441	2.62965
000523	Guangzhou Langqi	2018	Chemical raw material and chemical product manufacturing industry	11.3138	879300	0.0309	22.5497	0.732223	-0.0333245	-0.104865	0.032702	-0.0320022	1.17993	1.12123	-0.0765856	0.0757392	0.042503	0.066835	0.00899246	0.991008	-0.51402	0.290695	0.00192578	1	1.94591	42.86	0	30.0395	46.396	48.29	50.8979	0.473485	0.6075	0.694362	0.110923	0.111103	0.111245	0	0.899368	1.49023	1.11189	1	3.2581	3.71357	47.2141	0.1197	0.0445175	0.0163688	1.04132
000523	Guangzhou Langqi	2019	Chemical raw material and chemical product manufacturing industry	11.3495	908770	0.06023	22.6982	0.791522	-0.0164241	-0.0696147	0.0705875	-0.0191767	1.1502	1.09836	-0.0772671	0.123961	0.0386449	0.0815079	0.00998408	0.990016	0.00107406	0.160158	0.0276484	1	1.94591	42.86	0	31.0396	46.1872	47.6953	49.702	0.458232	0.5364	0.601248	0.116661	0.116775	0.116865	0	0.6962	3.09507	1.43637	1	3.29584	3.73767	45.5702	0.0635	0.0636389	0.0232998	0.856461
000523	Guangzhou Langqi	2020	Chemical raw material and chemical product manufacturing industry	11.3797	923505	0.07489	22.6982	0.791522	-0.0164241	-0.0696147	0.0705875	-0.0191767	1.1502	1.09836	-0.0772671	0.123961	0.0386449	0.0815079	0.00998408	0.990016	0.00107406	0.160158	0.0276484	1	1.94591	42.86	0	31.0396	46.1872	47.6953	49.702	0.458232	0.5364	0.601248	0.116661	0.116775	0.116865	0	0.6962	3.09507	1.43637	1	3.29584	3.73767	45.5702	0.0635	0.0636389	0.0232998	0.856461
000523	Guangzhou Langqi	2021	Chemical raw material and chemical product manufacturing industry	11.4099	938240	0.08956	22.6982	0.791522	-0.0164241	-0.0696147	0.0705875	-0.0191767	1.1502	1.09836	-0.0772671	0.123961	0.0386449	0.0815079	0.00998408	0.990016	0.00107406	0.160158	0.0276484	1	1.94591	42.86	0	31.0396	46.1872	47.6953	49.702	0.458232	0.5364	0.601248	0.116661	0.116775	0.116865	0	0.6962	3.09507	1.43637	1	3.29584	3.73767	45.5702	0.0635	0.0636389	0.0232998	0.856461
000533	macro	2014	Electrical machinery and equipment manufacturing industry	11.0215	171989	-0.67305	22.0859	0.483665	0.0413934	0.08124	0.326729	0.0411047	2.10661	1.72686	-0.00470436	0.266825	0.132016	0.0489872	0.112426	0.88484	0.686157	0.0193769	0.0185058	0	2.3979	36.36	1	24.9664	40.6193	42.2506	44.1468	0.575208	0.6924	0.768248	0.083122	0.083256	0.083337	13.8544	0	0	0	0	3.04452	3.13549	41.3777	0	0.241019	0.0694849	1.00702
000533	macro	2015	Electrical machinery and equipment manufacturing industry	11.0904	134449	-0.71041	22.1501	0.49158	0.0425979	0.0831584	0.317571	0.0416232	1.89774	1.58308	0.120728	0.306166	0.130402	0.0376546	0.0806032	0.916833	0.0600303	0.0662701	0.0406984	0	2.3979	36.36	1	24.9664	39.7932	41.4263	44.8782	0.55497	0.6596	0.79754	0.081624	0.081758	0.081999	8.9348	0.460864	3.3208	2.16984	0	3.09104	3.17805	42.3644	0	0.248228	0.0657848	1.02342
000533	macro	2016	Electrical machinery and equipment manufacturing industry	11.1438	73873.5	-0.7707	21.9046	0.367516	0.070526	0.125295	0.325675	0.0603433	2.23435	2.05159	0.0802869	0.379239	0.0655378	0.0712644	0.0825951	0.914128	0.0503843	-0.217615	0.0532835	0	2.3979	36.36	0	17.3708	38.3877	41.4133	45.4456	0.755972	1.3846	1.61621	0.053636	0.054094	0.054444	0.0592	0.326024	4.2967	3.06726	0	3.13549	3.21888	34.7853	0	0.289162	0.0709364	1.16875
000533	macro	2017	Electrical machinery and equipment manufacturing industry	11.3432	202665	-0.64252	22.1971	0.500873	0.0174767	0.0314258	0.0521723	0.00805947	1.57882	1.33341	-0.0331572	0.29335	0.122191	0.0525229	0.060249	0.869606	0.905499	0.339684	0.00751259	0	2.07944	37.5	0	17.3708	38.3877	44.8041	54.188	0.755972	1.5792	2.11949	0.053636	0.055701	0.057538	0.0592	0.461245	3.36038	2.16805	0	3.17805	3.2581	44.6076	0	0.0484115	0.0192361	2.16846
000533	macro	2018	Electrical machinery and equipment manufacturing industry	11.4301	245663	-0.59973	21.6357	0.622565	-0.357925	-0.786776	0.0340913	-0.128353	1.46936	1.25404	-0.0156619	0.456934	0.112473	0.0895635	0.103644	0.892068	0.156344	-0.429603	0.00332199	1	2.19722	33.33	1	17.3708	38.3877	42.7281	46.0878	0.755972	1.46	1.65318	0.053636	0.05465	0.054892	0.0592	0.756643	1.8595	1.32163	0	3.21888	3.29584	38.5595	0	0.0365519	0.0141674	2.78859
000533	macro	2019	Electrical machinery and equipment manufacturing industry	11.264	254904	-0.59053	21.5859	0.630724	-0.00421934	-0.0112981	0.288385	-0.00746308	1.44834	1.25655	0.0593356	0.4476	0.100841	0.0879812	0.10659	0.888903	-0.856299	-0.048575	0.00263159	1	2.19722	33.33	1	17.3708	38.7041	43.0446	46.3014	0.774174	1.4784	1.66547	0.054477	0.055491	0.055734	0.0592	0.69987	2.17132	1.42884	0	3.2581	3.3322	22.9703	0	0.228146	0.0886731	0.565361
000533	macro	2020	Electrical machinery and equipment manufacturing industry	11.2957	259021	-0.58643	21.6171	0.610891	0.0355204	0.0936357	0.243726	0.0578556	1.47816	1.24672	0.015684	0.412349	0.121145	0.0803207	0.100646	0.894986	0.0756854	0.0316838	0.00118322	0	2.19722	33.33	1	17.3708	38.7041	43.0446	46.5327	0.774174	1.4784	1.67879	0.054477	0.055491	0.055752	0.0592	0.68212	2.208	1.46602	0	3.29584	3.3673	22.6751	0	0.141336	0.0807455	0.613949
000533	macro	2021	Electrical machinery and equipment manufacturing industry	11.3689	263139	-0.58234	21.5882	0.657768	-0.00844171	-0.0230642	0.225249	-0.0139443	1.33987	1.11993	0.022909	0.43443	0.12344	0.0779968	0.101057	0.894446	-0.0128175	-0.028457	0.00251712	1	2.19722	33.33	0	17.3708	38.7041	42.4857	44.5309	0.774174	1.4462	1.56355	0.054477	0.055346	0.055457	0.0592	0.496695	3.98645	2.01331	0	3.3322	3.4012	21.2289	0	0.131952	0.0859643	0.605387
000538	Yunnan Baiyao	2014	pharmaceutical industry	11.2701	314118	-0.5316	23.517	0.308801	0.170919	0.245753	0.30164	0.132735	3.5693	2.30462	0.0971073	0.0339556	0.304951	0.101104	0.0152274	0.983987	0.189669	0.268647	0.0139973	0	2.3979	36.36	0	41.5236	62.0092	63.8055	66.9513	0.267874	0.5364	0.612367	0.193559	0.19372	0.19392	0	0.230781	5.82237	4.33311	1	3.09104	3.09104	71.6695	0.0044	0.158497	0.0293204	1.28767
000538	Yunnan Baiyao	2015	pharmaceutical industry	11.3693	280549	-0.56501	23.6829	0.298748	0.154668	0.222019	0.305342	0.132875	3.61489	2.41196	0.112981	0.0548307	0.291588	0.085025	0.0123807	0.986953	0.10225	0.180499	0.0083105	0	2.30259	30	0	41.5236	61.9134	68.2975	72.527	0.265569	0.6447	0.746645	0.193347	0.195393	0.195765	0	0.237021	5.59045	4.21904	1	3.13549	3.13549	76.0333	0.0009	0.154439	0.0237827	1.16401
000538	Yunnan Baiyao	2016	pharmaceutical industry	11.3885	297132	-0.5485	23.9255	0.355604	0.133594	0.199575	0.298639	0.130781	3.27675	2.24952	0.121398	0.041162	0.281374	0.0724914	0.00939364	0.990055	0.0806499	0.274518	0.00729006	0	2.3979	36.36	0	41.5236	61.9134	68.1529	72.3824	0.265569	0.6414	0.743165	0.193347	0.195308	0.19568	0	0.27925	5.00536	3.58102	1	3.17805	3.17805	76.2012	0.0009	0.148324	0.0215765	1.02151
000538	Yunnan Baiyao	2017	pharmaceutical industry	11.4367	309849	-0.53585	24.0448	0.345081	0.119816	0.18434	0.311872	0.128833	3.3363	2.18494	0.0417178	0.0445378	0.312725	0.0630041	0.0115287	0.987982	0.0849578	0.126731	0.0078582	0	2.3979	36.36	0	41.5236	60.9791	70.8826	77.296	0.243067	0.7069	0.861496	0.191373	0.196763	0.197823	4.152	0.239718	5.84272	4.17157	1	3.21888	3.21888	81.4449	0.0009	0.1674	0.0159066	0.930006
000538	Yunnan Baiyao	2018	pharmaceutical industry	11.5134	327357	-0.51842	24.137	0.344171	0.113283	0.172847	0.305478	0.123174	2.67843	1.69732	0.0865706	0.0610114	0.328993	0.0564657	0.0102654	0.989288	0.0984428	0.0965637	0.0194791	0	2.3979	36.36	0	41.5236	60.9127	71.838	77.7429	0.24147	0.73	0.872258	0.19124	0.198064	0.199017	4.152	0.347265	3.86608	2.87964	1	3.2581	3.2581	82.0458	0.0009	0.158515	0.0116843	0.919702
000538	Yunnan Baiyao	2019	pharmaceutical industry	11.5235	382895	-0.46315	24.6284	0.232755	0.10428	0.143843	0.285636	0.140674	4.64933	3.42756	0.0423848	0.0410401	0.236555	0.04045	0.0108418	0.988487	0.110695	0.634694	0.0257849	0	2.30259	30	1	25.1416	57.6813	71.0639	80.9845	0.969086	1.8266	2.22113	0.129259	0.138374	0.142106	0	0.580466	2.99838	1.72275	1	3.29584	3.29584	84.2649	0.7104	0.172386	0.0322761	0.741287
000538	Yunnan Baiyao	2020	pharmaceutical industry	13.8856	528778	-0.31796	24.7346	0.305607	0.105095	0.144185	0.277524	0.168313	3.15036	2.4475	0.0693398	0.0643643	0.19903	0.0560815	0.00969089	0.989706	0.103763	0.111994	0.0097954	0	2.30259	30	1	25.1416	57.6813	70.7419	76.6055	0.969086	1.8138	2.04696	0.129259	0.137966	0.13878	0	0.523158	3.7845	1.91147	1	3.3322	3.3322	80.6458	0.7104	0.142184	0.026279	0.6244
000538	Yunnan Baiyao	2021	pharmaceutical industry	11.6399	674662	-0.17277	24.6801	0.265026	0.0520189	0.0728423	0.271499	0.0768775	3.57783	2.91899	0.0998853	0.137389	0.160237	0.056813	0.0133684	0.985871	0.110899	-0.0530009	0.00967416	0	2.19722	44.44	0	25.0375	57.4425	68.535	74.6653	0.969086	1.7368	1.98214	0.128191	0.134343	0.135204	0	0.536158	3.49266	1.86512	1	3.3673	3.3673	78.733	0.8901	0.136793	0.0296768	0.676647
000541	Foshan Lighting	2014	Electrical machinery and equipment manufacturing industry	10.9227	170893	-0.67414	22.0415	0.171864	0.0750064	0.088595	0.267736	0.0869003	4.16754	3.03854	0.0817937	0.0864269	0.167472	0.123978	0.0500746	0.947956	0.214495	0.107572	0.0253277	0	2.19722	33.33	0	13.4703	25.8181	28.4046	31.0021	0.779484	1.1091	1.30152	0.029512	0.029865	0.030014	11.1801	0.393544	3.22867	2.54101	0	3.09104	3.13549	29.7159	0.0457	0.144727	0.076983	0.863131
000541	Foshan Lighting	2015	Electrical machinery and equipment manufacturing industry	10.9839	198034	-0.64713	22.523	0.163774	0.00770255	0.00924524	0.240244	0.0131002	3.70316	2.75347	0.0311369	0.0605792	0.0925305	0.0800947	0.0270964	0.972904	-0.0625626	0.618618	0.0183575	0	2.19722	33.33	0	13.4703	28.7152	34.2441	41.9911	0.779484	1.5419	2.11731	0.031422	0.032974	0.034223	0	0.313806	4.20042	3.18668	1	3.13549	3.17805	46.3018	0.9078	0.154588	0.0839813	0.587973
000541	Foshan Lighting	2016	Electrical machinery and equipment manufacturing industry	11.0395	159943	-0.68504	22.5316	0.179453	0.17669	0.213303	0.251983	0.318809	3.82775	2.9753	0.0475362	0.0975806	0.123551	0.0731139	0.0262829	0	0.170266	0.00857646	0.0164586	0	2.19722	33.33	0	13.4703	29.0941	36.2598	43.7831	0.779484	1.6912	2.25034	0.031796	0.034633	0.035857	0	0.495604	2.50082	2.01774	1	3.17805	3.21888	45.3711	0.9056	0.123629	0.0627997	0.554219
000541	Foshan Lighting	2017	Electrical machinery and equipment manufacturing industry	11.1094	154344	-0.69061	22.4595	0.15437	0.126668	0.152129	0.226336	0.196259	4.356	3.34434	0.0380247	0.133248	0.131517	0.0851897	0.0274048	0	0.12884	-0.0695649	0.0366038	0	2.19722	33.33	0	13.4703	29.0941	36.2598	43.6415	0.779484	1.6912	2.23983	0.031796	0.034633	0.035853	0	0.499912	2.43844	2.00035	1	3.21888	3.2581	44.1177	0.9164	0.112466	0.0562027	0.645413
000541	Foshan Lighting	2018	Electrical machinery and equipment manufacturing industry	11.1689	160591	-0.6844	22.4439	0.223124	0.0673209	0.0829564	0.231229	0.0997251	2.93556	2.293	0.110589	0.149319	0.137312	0.0916413	0.0309091	0	0.000465157	-0.0154419	0.0297027	0	2.19722	33.33	0	13.4703	29.0941	36.2598	43.4884	0.779484	1.6912	2.22847	0.031796	0.034633	0.035803	0	0.718274	1.66968	1.39223	1	3.2581	3.29584	44.7776	0.9302	0.108196	0.045732	0.675065
000541	Foshan Lighting	2019	Electrical machinery and equipment manufacturing industry	11.2347	219856	-0.62541	22.5438	0.205303	0.0515928	0.0656204	0.232823	0.09092	3.15614	2.59241	0.0822783	0.115328	0.103209	0.101994	0.0271775	0	-0.122142	0.105049	0.00956954	0	2.19722	33.33	0	13.4703	29.0941	36.2598	43.5887	0.779484	1.6912	2.23591	0.031796	0.034633	0.035851	0	0.841408	1.39723	1.18848	1	3.29584	3.3322	43.4272	0.9423	0.115801	0.0434689	0.567453
000541	Foshan Lighting	2020	Electrical machinery and equipment manufacturing industry	11.2675	222490	-0.62279	22.8656	0.259076	0.0438488	0.0574296	0.199909	0.0860283	2.01371	1.603	0.046345	0.133136	0.0863547	0.0804884	0.0200361	0	0.122046	0.379605	0.0376795	0	2.19722	33.33	0	13.4703	32.7385	40.2831	47.6464	0.779484	1.9903	2.53714	0.036858	0.040069	0.041308	0.5273	0.872168	1.37448	1.14657	1	3.3322	3.3673	48.4368	0.8962	0.0802649	0.041487	0.509702
000541	Foshan Lighting	2021	Electrical machinery and equipment manufacturing industry	11.359	225123	-0.62017	22.9953	0.35292	0.0293428	0.0424666	0.169816	0.0560056	1.55831	1.22654	-0.0285605	0.149772	0.109643	0.136405	0.0280088	0.97032	0.274446	0.138538	0.0382673	0	2.19722	33.33	0	13.4703	32.7385	41.2223	47.9926	0.779484	2.0601	2.56285	0.036858	0.041034	0.042155	0	0.943098	1.25969	1.06034	1	3.3673	3.4012	47.438	0.8962	0.0789109	0.0432327	0.523927
000545	Jinpu Titanium Industry	2014	Chemical raw material and chemical product manufacturing industry	10.7712	993830	0.14488	21.4721	0.231992	0.025364	0.0350702	0.136443	0.0567357	3.08673	2.8659	0.037424	0.0165319	0.037734	0.260554	0.0245399	0.97546	-0.127292	0.801988	0.130422	0	1.60944	40	0	37.2951	45.1653	52.8992	63.2214	0.107341	0.4185	0.695166	0.14219	0.145181	0.14759	0	0.590137	3.19496	1.69452	0	3.09104	3.13549	67.5999	0	0.111716	0.0885955	0.447056
000545	Jinpu Titanium Industry	2015	Chemical raw material and chemical product manufacturing industry	10.7869	826374	-0.02178	21.6494	0.300855	0.0565522	0.0774124	0.154499	0.184797	1.96517	1.80238	0.0266839	0.012151	0.0404406	0.235227	0.0199542	0.980046	-0.0341135	0.194056	0.175293	0	1.60944	40	0	37.2951	44.7249	47.5191	51.9875	0.103685	0.274	0.39395	0.141857	0.142247	0.142735	0	0.368422	5.05933	2.71427	0	3.13549	3.17805	50.7438	0	0.128856	0.1073	0.306024
000545	Jinpu Titanium Industry	2016	Chemical raw material and chemical product manufacturing industry	10.9137	1.50901e+06	0.65761	21.715	0.294113	0.046278	0.0658643	0.179091	0.115483	1.84118	1.66329	-0.047997	0.0135643	0.0442206	0.467728	0.0247029	0.975297	0.473607	0.0677752	0.0846321	0	1.38629	50	0	37.2951	40.0675	42.5003	44.2697	0.0373246	0.1397	0.187011	0.139477	0.139775	0.139845	0	0.419934	3.01281	2.38133	0	3.17805	3.21888	42.0746	0	0.114979	0.0916151	0.400734
000545	Jinpu Titanium Industry	2017	Chemical raw material and chemical product manufacturing industry	11.0955	1.56379e+06	0.71214	21.7357	0.271909	0.0608745	0.0848894	0.241815	0.0952482	1.96892	1.5865	0.093227	0.0243261	0.0898417	0.444376	0.0191693	0	0.664326	0.0208765	0.00331672	0	1.60944	40	0	37.2951	40.0044	41.2266	43.066	0.0373246	0.1056	0.154736	0.13946	0.139535	0.139605	9.422	0.485554	2.49678	2.0595	0	3.21888	3.2581	40.9637	0	0.126025	0.110159	0.639114
000545	Jinpu Titanium Industry	2018	Chemical raw material and chemical product manufacturing industry	11.162	1.71527e+06	0.86289	21.8632	0.34333	0.0347159	0.0503052	0.19315	0.055022	1.24396	0.972921	-0.112249	0.0214623	0.0861075	0.376391	0.0163711	0	0.0652583	0.136028	0.00332951	0	1.60944	40	0	37.2951	40.0044	41.2054	43.1991	0.0373246	0.1048	0.158305	0.13946	0.139533	0.139613	9.422	0.756416	1.50441	1.32202	0	3.2581	3.29584	40.1189	0	0.0869719	0.0711366	0.630947
000545	Jinpu Titanium Industry	2019	Chemical raw material and chemical product manufacturing industry	11.2177	1.84374e+06	0.99076	21.8518	0.32825	0.00804493	0.0121128	0.171972	0.0132693	1.35759	1.11053	-0.000680532	0.0284915	0.0747585	0.380915	0.0161363	0	0.0163138	-0.0113263	0.00594757	0	1.60944	40	0	37.2951	40.0044	41.3386	42.8286	0.0373246	0.1086	0.148371	0.13946	0.139564	0.13961	9.422	0.774934	1.44471	1.29043	0	3.29584	3.3322	40.0114	0	0.0859466	0.0702233	0.606282
000545	Jinpu Titanium Industry	2020	Chemical raw material and chemical product manufacturing industry	11.2367	1.95016e+06	1.09667	21.7837	0.37427	-0.083702	-0.128867	0.0852819	-0.136429	1.25054	1.12414	0.0615346	0.0328952	0.0445741	0.38954	0.0171904	0	-0.0269429	-0.0658312	0.0076142	1	1.60944	40	0	34.2613	36.9979	38.7006	40.1618	0.0406296	0.1296	0.172221	0.117758	0.117946	0.117991	8.6541	0.646058	1.90057	1.54785	0	3.3322	3.3673	38.56	0	0.0753737	0.072235	0.613521
000545	Jinpu Titanium Industry	2021	Chemical raw material and chemical product manufacturing industry	11.3954	2.05658e+06	1.20258	21.8477	0.376626	0.0359742	0.0576035	0.204746	0.0409572	1.43064	1.20567	0.0374699	0.0557576	0.0809892	0.34332	0.0157328	0	0.428569	0.0660388	0.00996861	0	1.60944	40	0	34.2613	36.0586	36.7744	38.1493	0.0406296	0.0736	0.113484	0.117594	0.117619	0.117659	8.6541	0.60316	2.05697	1.65794	0	3.3673	3.4012	36.0158	0	0.0693281	0.0664625	0.878337
000550	Jiangling Motors	2014	automotive industry	11.1815	612646	-0.23449	23.6935	0.456394	0.117167	0.21318	0.252124	0.0825402	1.47148	1.27831	0.214913	0.035357	0.085077	0.228464	0.0317667	0.968056	0.222482	0.182773	0.0781163	0	2.19722	33.33	0	41.0299	74.5382	76.2269	79.4888	0.77991	0.8579	0.937338	0.270973	0.271117	0.271332	0	0.592179	2.46785	1.68868	1	3.09104	3.09104	82.6815	0.0002	0.151742	0.0836809	1.41952
000550	Jiangling Motors	2015	automotive industry	11.175	585474	-0.26153	23.7702	0.430844	0.109604	0.19682	0.260795	0.0905932	1.53498	1.33759	0.091463	0.0691861	0.0822266	0.222641	0.0324858	0.96735	-0.0395264	0.0797167	0.0791372	0	2.19722	33.33	0	41.0299	75.6649	78.2172	81.934	0.77991	0.9064	0.996934	0.27144	0.271776	0.272062	0	0.649986	2.15999	1.5385	1	3.13549	3.13549	85.7424	0.0002	0.164533	0.0996586	1.20984
000550	Jiangling Motors	2016	automotive industry	11.3017	635875	-0.21137	23.9217	0.493372	0.0578782	0.108077	0.226073	0.0494863	1.37539	1.21242	0.187533	0.0478549	0.0789625	0.228154	0.0302972	0.969561	0.0858637	0.16356	0.0543611	0	2.19722	33.33	0	41.0299	75.6649	78.0057	81.385	0.77991	0.9013	0.983553	0.27144	0.271736	0.271967	0	0.765529	1.87818	1.30629	1	3.17805	3.17805	84.1306	0.0002	0.16608	0.0924324	1.16958
000550	Jiangling Motors	2017	automotive industry	11.3805	684303	-0.16317	23.996	0.52348	0.0271608	0.0553157	0.201005	0.0220425	1.33862	1.16586	0.0255769	0.0874446	0.0886646	0.228796	0.0306263	0.969242	0.176909	0.0771613	0.0416363	0	2.19722	33.33	0	41.0299	75.6649	78.0057	80.9145	0.77991	0.9013	0.972086	0.27144	0.271736	0.271908	0	1.02047	1.10679	0.979944	1	3.21888	3.21888	82.7194	0.0002	0.172254	0.0862842	1.2322
000550	Jiangling Motors	2018	automotive industry	11.4614	742412	-0.10534	23.8759	0.556152	0.00368955	0.0080005	0.135925	0.00325081	1.17016	0.971066	-0.00434212	0.114318	0.107809	0.242726	0.0358299	0.964022	-0.0987824	-0.113222	0.0525064	0	2.30259	30	0	41.0299	75.7474	78.9934	82.2789	0.77991	0.9254	1.00534	0.271484	0.272013	0.272234	0	1.06335	1.06068	0.940426	1	3.2581	3.2581	84.3659	0.0001	0.0707658	0.0282026	1.13496
000550	Jiangling Motors	2019	automotive industry	11.5068	890425	0.04197	23.9137	0.568016	0.00619821	0.0141575	0.159143	0.00506663	1.12292	0.977897	0.112635	0.0908794	0.0801229	0.235178	0.0390458	0	0.0327192	0.0385527	0.069106	0	2.19722	33.33	0	41.0299	75.7474	78.0882	81.0849	0.77991	0.9032	0.976239	0.271484	0.271781	0.271964	0	1.06489	1.13488	0.939066	1	3.29584	3.29584	82.8459	0.0001	0.085058	0.0327545	1.22334
000550	Jiangling Motors	2020	automotive industry	11.5558	1.0292e+06	0.18009	24.0621	0.610204	0.0209855	0.0512683	0.168518	0.0166396	1.15053	1.02514	0.131216	0.106435	0.074032	0.183286	0.0330454	0	0.13444	0.159954	0.0580494	0	2.19722	33.33	0	41.0299	75.3592	77.7	80.2218	0.77991	0.8937	0.955203	0.271288	0.271585	0.271726	0	0.93825	1.6217	1.06581	1	3.3322	3.3322	80.5016	0.0001	0.0772633	0.0305884	1.26118
000550	Jiangling Motors	2021	automotive industry	11.6445	1.16798e+06	0.31821	23.9951	0.675427	0.0210532	0.0587625	0.144908	0.0163017	0.986122	0.870587	0.0667775	0.113615	0.0749164	0.228737	0.0407405	0	0.064225	-0.0647894	0.0414902	0	2.19722	33.33	0	41.0299	74.5382	75.9395	78.2145	0.77991	0.8508	0.906281	0.270973	0.271072	0.271179	0	0.927615	1.64562	1.07803	1	3.3673	3.3673	78.5441	0.0001	0.0762046	0.0327137	1.29148
000553	Alonda A	2014	Chemical raw material and chemical product manufacturing industry	10.8898	1.06427e+06	0.21499	21.7997	0.315886	0.174135	0.276481	0.299858	0.1569	2.10109	1.40066	0.238276	0.0666721	0.112648	0.425596	0.0477187	0.952281	0.0171251	0.0834586	0.145783	0	2.07944	37.5	0	20.152	31.5112	32.8509	34.5701	0.525956	0.6303	0.715472	0.051902	0.051992	0.052053	4.24	0.388424	4.03859	2.5745	1	3.09104	3.09104	34.9644	0.0073	0.0712578	0.0400146	1.10984
000553	Alonda A	2015	Chemical raw material and chemical product manufacturing industry	10.8947	1.50115e+06	0.64979	21.8143	0.295535	0.0480264	0.069166	0.20301	0.0654192	1.8735	1.30811	0.0927327	0.0606094	0.0966739	0.565636	0.0556114	0.944389	-0.306992	0.0146435	0.102046	0	1.94591	42.86	0	20.152	31.8945	33.2018	35.2804	0.525956	0.6476	0.750715	0.051975	0.052061	0.052148	4.24	0	0	0	1	3.13549	3.13549	35.1746	0.0046	0.0926605	0.053881	0.734132
000553	Alonda A	2016	Chemical raw material and chemical product manufacturing industry	10.9526	1.70496e+06	0.85264	21.8168	0.328263	-0.0249876	-0.036315	0.136712	-0.0401621	1.8536	1.55875	0.089908	0.0698883	0.0581734	0.537499	0.0696054	0	-0.14526	0.00255793	0.0439483	1	1.94591	42.86	0	20.152	31.4531	32.6399	33.8842	0.525956	0.6194	0.681431	0.051894	0.051964	0.052007	0	0.374577	4.44615	2.66968	1	3.17805	3.17805	32.6183	0.0046	0.16914	0.120869	0.622169
000553	Alonda A	2017	Chemical raw material and chemical product manufacturing industry	11.3642	8.75702e+06	7.87119	24.4024	0.525974	0.0725785	0.148763	0.35331	0.0648995	2.06546	1.40252	0.0999242	0.127653	0.18903	0.155034	0.101898	0.799902	11.8426	12.2715	0.503652	0	1.79176	33.33	0	77.3268	82.8221	83.3505	84.1281	0.0660934	0.0778	0.0879553	0.600571	0.600585	0.600598	0	0.957429	2.06507	1.04446	1	3.21888	3.21888	83.6834	0.0003	0.238548	0.0588496	1.11832
000553	Andomai A	2018	Chemical raw material and chemical product manufacturing industry	11.4294	1.05888e+07	9.69431	24.4801	0.479588	0.0582935	0.117027	0.333013	0.0937908	2.17736	1.36184	0.0467653	0.15222	0.215996	0.154852	0.13261	0.771951	0.0753813	0.0807439	0.0852196	0	1.60944	40	0	74.0177	80.2814	82.1797	83.3972	0.0660934	0.1102	0.126718	0.550444	0.550659	0.55069	0	1.01395	1.00255	0.986237	1	3.2581	3.2581	84.5492	0.0002	0.215624	0.0348664	0.621527
000553	Andomai A	2019	Chemical raw material and chemical product manufacturing industry	11.384	2.35414e+06	1.49873	24.5363	0.506024	0.00628914	0.012409	0.322303	0.0100511	2.10483	1.2733	0.0186246	0.176735	0.219317	0.15323	0.128857	0.771534	0.0760535	0.0578437	0.0411095	0	1.60944	40	0	74.0177	80.2814	82.5318	84.0004	0.0660934	0.115	0.134869	0.550444	0.550709	0.550761	0	1.00876	1.0936	0.991318	1	3.29584	3.29584	84.5385	0.0002	0.233484	0.0566812	0.625716
000553	Andomai A	2020	Chemical raw material and chemical product manufacturing industry	11.4078	2.28833e+06	1.43323	24.5692	0.54202	0.00766105	0.0161054	0.294387	0.0124013	2.10747	1.30729	0.0432259	0.187322	0.220898	0.140512	0.111674	0.790375	0.0319844	0.0333877	0.0434939	0	1.60944	40	0	72.8824	79.3156	81.5693	82.8902	0.070056	0.1192	0.137314	0.533967	0.534225	0.534271	0.6602	1.08966	0.855235	0.917714	1	3.3322	3.3322	83.0272	0.0003	0.21055	0.0366924	0.617762
000553	Andomai A	2021	Chemical raw material and chemical product manufacturing industry	11.525	2.22251e+06	1.36773	24.64	0.580473	0.00336602	0.00768369	0.245697	0.00526161	1.97317	1.15647	0.0908101	0.166466	0.233902	0.160214	0.106027	0.806194	0.0911861	0.0733803	0.0553291	0	1.60944	40	0	78.4672	80.4466	81.3209	82.4013	0.0170206	0.0363	0.0501369	0.61593	0.615971	0.615995	0	1.04639	0.933027	0.955663	1	3.3673	3.3673	82.6697	0.0003	0.164597	0.0351046	0.639732
000559	Wanxiang Money Tide	2014	automotive industry	11.0871	513734	-0.33293	23.2001	0.633816	0.0722776	0.190763	0.222041	0.0795874	1.35136	1.06066	0.114114	0.148628	0.141678	0.232115	0.0154671	0.983042	0.0611863	0.221753	0.0539601	0	2.19722	33.33	0	51.5291	54.1402	54.8357	56.0802	0.0390883	0.064	0.088321	0.265966	0.26599	0.266022	10.306	0.394096	5.20665	2.53745	0	3.04452	3.09104	57.7853	0.2556	0.121345	0.0880905	0.908153
000559	Wanxiang Money Tide	2015	automotive industry	11.1001	566005	-0.28091	23.2685	0.640637	0.068035	0.187602	0.21251	0.0818763	1.44321	1.1712	0.0955095	0.159933	0.125064	0.227098	0.0143547	0.984253	0.0419741	0.0708777	0.0374137	0	2.19722	33.33	0	51.5291	55.7525	57.9839	59.9008	0.0428732	0.1252	0.162467	0.266418	0.266673	0.266751	10.306	0.212464	11.3344	4.70668	0	3.09104	3.13549	61.9929	0.2559	0.11333	0.0786839	0.830948
000559	Wanxiang Money Tide	2016	automotive industry	11.231	603320	-0.24377	23.1672	0.589862	0.0734005	0.191414	0.219471	0.0825635	1.20108	0.945209	0.108371	0.175053	0.132275	0.254813	0.0167995	0.98166	0.0531554	-0.0964235	0.044227	0	2.19722	33.33	0	51.5291	54.8787	57.036	59.1478	0.0390883	0.1069	0.147852	0.266109	0.266345	0.266443	10.306	0.309892	6.44016	3.22693	0	3.13549	3.17805	60.6451	0.256	0.117024	0.0808681	0.889018
000559	Wanxiang Money Tide	2017	automotive industry	11.3015	666644	-0.18075	23.1682	0.532298	0.0801438	0.182587	0.20666	0.0827973	1.32128	0.967151	0.103282	0.166206	0.162176	0.263163	0.0168464	0.981958	0.0341578	0.00100966	0.0465238	0	2.07944	37.5	0	56.5019	61.6604	63.9354	66.4082	0.0556486	0.1315	0.175325	0.320641	0.320908	0.321044	11.3	0.338288	5.18231	2.95606	0	3.17805	3.21888	66.7888	0.0005	0.112776	0.0795713	0.967952
000559	Wanxiang Money Tide	2018	automotive industry	11.3946	718911	-0.12873	23.2122	0.546613	0.0634923	0.137911	0.185972	0.0658773	1.39889	0.999937	0.0101474	0.152791	0.168722	0.257368	0.0162106	0.982646	0.0186329	0.0450171	0.051613	0	2.19722	33.33	0	56.5085	61.5013	63.7763	66.7151	0.0527112	0.1286	0.180621	0.320614	0.320881	0.321064	0	0.582555	2.5805	1.71658	0	3.21888	3.2581	66.9668	0.0005	0.0680947	0.0366595	0.963797
000559	Wanxiang Money Tide	2019	automotive industry	11.43	864822	0.01649	23.2105	0.54705	0.0453448	0.100062	0.175717	0.0515894	1.4073	1.00395	0.106122	0.16039	0.16912	0.267636	0.0127639	0.987233	-0.0687349	-0.00167707	0.0427069	0	2.19722	33.33	0	56.5085	61.5013	64.2896	68.0874	0.0527112	0.1377	0.204905	0.320614	0.321004	0.321316	0	0.563	2.71366	1.7762	0	3.2581	3.29584	67.6685	0.0005	0.0758631	0.0432336	0.878955
000559	Wanxiang Money Tide	2020	automotive industry	11.4618	906140	0.05761	23.4635	0.428987	0.03224	0.0620706	0.162369	0.0407652	1.82233	1.48251	0.0800979	0.120342	0.12592	0.199605	0.0114463	0.988552	0.0284067	0.287816	0.0268943	0	2.19722	33.33	0	63.7571	66.7372	68.6504	70.7069	0.0263263	0.0767	0.109004	0.406948	0.407136	0.407243	0	0.677945	1.99833	1.47505	0	3.29584	3.3322	70.5873	0.0005	0.0607273	0.0450125	0.79087
000559	Wanxiang Money Tide	2021	automotive industry	11.5771	947459	0.09873	23.5459	0.477766	0.0434052	0.0795521	0.133056	0.0489612	1.95821	1.55185	0.0563025	0.110229	0.149419	0.16901	0.0126084	0.98739	0.31617	0.0859076	0.0110959	0	2.19722	33.33	0	63.97	67.2824	68.9703	70.1926	0.0262387	0.0782	0.0972737	0.409765	0.409921	0.409952	0	0.622125	2.39574	1.60739	0	3.3322	3.3673	70.1347	0.0049	0.0432381	0.0324457	0.886521
000565	Chongqing Three Gorges A	2014	Chemical raw material and chemical product manufacturing industry	10.6992	272504	-0.57301	20.6754	0.331116	0.0463794	0.0721959	0.227613	0.0806526	1.76568	1.35834	0.0315725	0.103839	0.11635	0.249431	0.0245078	0.975492	0.0040828	-0.0167677	0.0138284	0	2.19722	33.33	1	40.5384	43.4857	44.5369	46.195	0.0427734	0.0984	0.139537	0.164784	0.164844	0.164899	0	0.365434	3.59607	2.73647	1	3.04452	3.13549	45.4532	0	0.161362	0.122693	0.575051
000565	Chongqing Three Gorges A	2015	Chemical raw material and chemical product manufacturing industry	10.7763	300666	-0.54499	20.7823	0.26697	0.143566	0.204315	0.226816	0.22299	2.08664	1.54315	0.0149994	0.0959582	0.124927	0.220506	0.0215132	0.978487	0.172779	0.112876	0.00856055	0	2.07944	37.5	0	40.5471	41.4832	42.0843	43.2835	0.014556	0.038	0.0674894	0.164453	0.164472	0.1645	0	0.1567	8.34162	6.38163	1	3.09104	3.17805	43.0428	0	0.189941	0.15668	0.643822
000565	Chongqing Three Gorges A	2016	Chemical raw material and chemical product manufacturing industry	11.0313	345326	-0.50054	21.0104	0.262776	0.186741	0.253944	0.0758402	0.0948033	2.42244	2.07405	0.0617062	0.0939041	0.0815326	0.182285	0.0167207	0.983279	2.63591	0.256263	0.0180577	0	2.19722	33.33	0	40.5471	41.5887	42.4417	44.0604	0.0137433	0.0466	0.0866474	0.164461	0.164498	0.164551	0	0.229409	5.55631	4.35902	1	3.13549	3.21888	46.9876	0	0.0457143	0.0360421	1.96978
000565	Chongqing Three Gorges A	2017	Chemical raw material and chemical product manufacturing industry	11.2002	394369	-0.45173	21.175	0.334427	0.0558771	0.0800008	0.0508338	0.0224784	1.74814	1.50619	0.0344283	0.0636297	0.075566	0.159798	0.0138415	0	0.530993	0.17887	0.00628145	0	2.19722	33.33	0	40.5471	41.7859	42.8721	44.3057	0.0162751	0.0572	0.0926971	0.164484	0.164543	0.164588	0	0.433321	2.96486	2.30776	1	3.17805	3.2581	40.5987	0	0.0290574	0.0225239	2.48581
000565	Chongqing Three Gorges A	2018	Chemical raw material and chemical product manufacturing industry	11.025	384062	-0.46199	21.1077	0.265447	0.0297533	0.0425715	0.234348	0.0716395	3.15449	2.56612	0.0169809	0.0664139	0.085588	0.149688	0.0144397	0	-0.825095	-0.0651257	0.00309274	0	2.19722	33.33	0	40.5471	41.8086	42.7536	43.9345	0.017064	0.0543	0.0835448	0.164487	0.164532	0.164561	0	0.656569	1.71209	1.52307	1	3.21888	3.29584	40.5506	0	0.148467	0.115784	0.41532
000565	Chongqing Three Gorges A	2019	Chemical raw material and chemical product manufacturing industry	11.0334	384731	-0.46132	21.1543	0.263261	0.043163	0.0586715	0.30663	0.137215	2.80581	2.39089	0.00836998	0.073107	0.0682856	0.134762	0.0134328	0	-0.250631	0.047711	0.00435877	0	2.19722	33.33	0	40.5471	41.8743	42.7675	44.4994	0.017064	0.0547	0.0974743	0.164495	0.164535	0.164596	0	0.561162	2.06146	1.78202	1	3.2581	3.3322	40.7892	0	0.220361	0.17658	0.314564
000565	Chongqing Three Gorges A	2020	Chemical raw material and chemical product manufacturing industry	11.0388	379156	-0.46687	21.1861	0.247254	0.0352214	0.0472854	0.337109	0.127228	2.79005	2.35998	0.0285236	0.047602	0.0628441	0.121769	0.0205495	0	-0.0848688	0.0323325	0.0143135	0	2.19722	33.33	0	40.5471	41.9573	42.8642	44.3892	0.0177151	0.057	0.0947589	0.164506	0.164547	0.164597	0	0.648918	1.71874	1.54103	1	3.29584	3.3673	40.6662	0	0.231411	0.182723	0.276838
000565	Chongqing Three Gorges A	2021	Chemical raw material and chemical product manufacturing industry	11.1777	373581	-0.47242	21.1976	0.213528	0.0446051	0.0579508	0.277578	0.145649	2.74857	2.32388	-0.00432204	0.0460117	0.057369	0.176133	0.0198224	0	0.130357	0.0115853	0.00424275	0	2.07944	37.5	0	40.5471	42.5929	43.4388	45.0518	0.0373741	0.0713	0.111098	0.164664	0.1647	0.164753	0	0.496712	2.28834	2.01324	1	3.3322	3.4012	40.734	0	0.243351	0.206671	0.306251
000566	Hainan Haiyao	2014	pharmaceutical industry	11.0499	541528	-0.30527	22.0244	0.529454	0.0477553	0.102837	0.410381	0.127018	1.59416	1.36791	0.00407887	0.0577147	0.0767549	0.166256	0.0612402	0.930402	0.318839	0.0580247	0.0650908	0	2.19722	33.33	0	22.4786	31.2505	37.8593	44.0808	0.197644	0.6842	0.961012	0.054377	0.056571	0.057378	3.7474	0.387863	4.36033	2.57823	0	3.04452	3.13549	57.2768	0.1862	0.234654	0.0891645	0.375973
000566	Hainan Haiyao	2015	pharmaceutical industry	11.1634	643722	-0.20356	22.3089	0.480438	0.0462137	0.0927025	0.424055	0.120264	1.73546	1.48835	0.0290033	0.0770713	0.073332	0.184527	0.053061	0.940651	0.223796	0.329078	0.0460793	0	2.19722	33.33	0	29.6076	37.7562	43.1166	48.12	0.142448	0.4563	0.625258	0.090985	0.09243	0.092975	4.936	0.224026	8.35445	4.46376	0	3.09104	3.17805	57.3289	0.1691	0.254405	0.0827291	0.384269
000566	Hainan Haiyao	2016	pharmaceutical industry	11.1494	623240	-0.22395	22.9858	0.413974	0.021993	0.0390202	0.523797	0.105592	2.26891	2.14299	-0.00184537	0.0523292	0.0376337	0.105655	0.0453954	0.924206	-0.082046	0.96782	0.035861	0	2.19722	33.33	0	34.084	41.5339	46.824	51.6396	0.112513	0.3735	0.515069	0.11895	0.120413	0.120876	5.6811	0.533532	3.01598	1.8743	0	3.13549	3.21888	58.6709	0.1344	0.332257	0.113996	0.208283
000566	Hainan Haiyao	2017	pharmaceutical industry	11.2111	681871	-0.16559	23.0791	0.518631	0.00805836	0.0151685	0.481091	0.0445085	1.92447	1.75641	0.0499157	0.0564628	0.0481023	0.106136	0.0442599	0.927326	0.20913	0.0978502	0.0800825	0	2.19722	33.33	0	27.8714	44.084	50.3094	60.3534	0.358796	0.8052	1.16542	0.091541	0.093481	0.095877	4.6459	0	0	0	0	3.17805	3.2581	61.826	0.1344	0.37739	0.113145	0.181052
000566	Hainan Haiyao	2018	pharmaceutical industry	11.3162	803464	-0.04458	23.0589	0.533162	0.0097979	0.020663	0.533957	0.0413908	1.40299	1.28228	-0.0492391	0.0711651	0.0441363	0.131418	0.0431711	0.92786	0.35475	-0.0200009	0.0535713	0	2.19722	33.33	0	24.9896	44.084	49.9905	56.3413	0.40016	1.0004	1.25459	0.080719	0.082464	0.083428	4.1658	0.861358	1.41753	1.16096	0	3.21888	3.29584	55.2594	0.1344	0.397327	0.0978613	0.236717
000566	Hainan Haiyao	2019	pharmaceutical industry	11.3067	759041	-0.08879	23.1007	0.57032	-0.0184385	-0.0411691	0.508747	-0.0796015	1.29361	1.18934	-0.0181646	0.0540264	0.0447445	0.123596	0.0442182	0.928194	-0.0107133	0.0426187	0.0452712	1	2.19722	33.33	0	16.9056	34.9896	45.6031	52.7061	0.591506	1.6972	2.11767	0.045115	0.051797	0.053119	4.1658	0.780801	1.72528	1.28074	0	3.2581	3.3322	50.3226	0.1344	0.589479	0.11516	0.231635
000566	Hainan Haiyao	2020	pharmaceutical industry	13.6272	897709	0.04922	23.0534	0.613627	-0.0621729	-0.152184	0.437119	-0.297485	1.03881	0.978825	-0.0114187	0.0687971	0.0292763	0.187935	0.0397239	0.933925	-0.100183	-0.0461819	0.0713461	1	2.07944	37.5	0	22.2301	42.2128	48.1192	54.3573	0.465896	1.1651	1.44521	0.06941	0.071155	0.072202	0	0.577204	3.1048	1.73249	1	3.29584	3.3673	49.1539	0.0867	0.598236	0.127387	0.208995
000566	Hainan Haiyao	2021	pharmaceutical industry	11.3802	1.03638e+06	0.18723	22.847	0.714827	-0.171401	-0.502679	0.403591	-0.775899	0.751326	0.695722	0.0129412	0.0577499	0.0310993	0.214838	0.0547422	0.919161	-0.0641959	-0.186445	0.0403806	1	2.19722	33.33	0	22.8918	42.2757	48.1446	51.7526	0.465896	1.1035	1.26075	0.07138	0.073108	0.07338	0	0.677758	2.85605	1.47545	1	3.3322	3.4012	46.9982	0.0282	0.429758	0.124747	0.220906
000572	Haima Automobile	2014	automotive industry	11.1244	627382	-0.21982	23.5026	0.39661	0.0179529	0.028043	0.156064	0.021752	1.12595	0.909162	0.0418043	0.00183953	0.0839193	0.205562	0.0973353	0.902665	0.20681	0.165408	0.0399904	0	2.07944	37.5	1	28.7966	40.1679	49.9593	60.9238	0.221254	0.7347	1.11566	0.089484	0.09428	0.098598	0	1.06981	0.891684	0.934746	0	3.04452	3.09104	61.2534	0	0.0856072	0.0605221	0.825342
000572	Haima Automobile	2015	automotive industry	11.129	637535	-0.20972	23.5796	0.44184	0.00608875	0.0104995	0.155246	0.00837413	1.02523	0.820412	0.0406535	0.00317351	0.0886606	0.179364	0.0890428	0.910957	-0.0138459	0.0799453	0.0290148	0	2.07944	37.5	1	28.7966	39.1955	47.1917	53.6279	0.196417	0.6389	0.8623	0.088373	0.091585	0.092973	0	0.955295	1.08397	1.0468	0	3.09104	3.13549	55.0784	0.0036	0.100817	0.0655126	0.72709
000572	Haima Automobile	2016	automotive industry	11.2665	674381	-0.17305	23.6246	0.470243	0.000728597	0.00134022	0.136191	0.000933562	0.794273	0.600291	0.019474	0.0141746	0.089015	0.171276	0.0868421	0	0.14031	0.0460533	0.0358775	0	2.19722	33.33	1	28.7966	39.1955	46.5726	53.5317	0.196417	0.617	0.858956	0.088373	0.091098	0.092548	0	1.04743	0.914389	0.954718	0	3.13549	3.17805	55.3587	0.0003	0.107265	0.0680025	0.780449
000572	Haima Automobile	2017	automotive industry	11.2971	805369	-0.04268	23.4828	0.476495	-0.0832717	-0.158055	0.0987232	-0.146155	0.907122	0.694737	-0.114506	0.0687401	0.0860085	0.160943	0.089029	0	-0.302869	-0.132167	0.0289276	1	2.19722	33.33	1	28.7966	39.249	46.6832	54.1071	0.196417	0.6215	0.878941	0.088424	0.091215	0.092577	0	1.04875	0.911069	0.953515	0	3.17805	3.21888	53.5676	0.0003	0.192451	0.129774	0.569749
000572	Haima Automobile	2018	automotive industry	11.3233	1.24587e+06	0.39572	23.162	0.495849	-0.166843	-0.323737	0.0700661	-0.450422	0.588539	0.460032	0.0426743	0.117815	0.0611692	0.266701	0.100565	0	-0.478772	-0.274465	0.0520006	1	2.19722	33.33	1	28.7966	38.5266	45.8958	53.0062	0.196417	0.5938	0.84071	0.087783	0.090521	0.091694	9.3042	1.24708	0.606412	0.801871	0	3.21888	3.2581	51.0312	0	0.210187	0.136393	0.370416
000572	Haima Automobile	2019	automotive industry	11.3905	2.21964e+06	1.36487	23.162	0.495849	-0.166843	-0.323737	0.0700661	-0.450422	0.588539	0.460032	0.0426743	0.117815	0.0611692	0.266701	0.100565	0	-0.478772	-0.274465	0.0520006	1	2.19722	33.33	1	28.7966	38.5266	45.8958	53.0062	0.196417	0.5938	0.84071	0.087783	0.090521	0.091694	9.3042	1.24708	0.606412	0.801871	0	3.21888	3.2581	51.0312	0	0.210187	0.136393	0.370416
000572	Haima Automobile	2020	automotive industry	11.2627	2.5675e+06	1.71108	23.162	0.495849	-0.166843	-0.323737	0.0700661	-0.450422	0.588539	0.460032	0.0426743	0.117815	0.0611692	0.266701	0.100565	0	-0.478772	-0.274465	0.0520006	1	2.19722	33.33	1	28.7966	38.5266	45.8958	53.0062	0.196417	0.5938	0.84071	0.087783	0.090521	0.091694	9.3042	1.24708	0.606412	0.801871	0	3.21888	3.2581	51.0312	0	0.210187	0.136393	0.370416
000572	Haima Automobile	2021	automotive industry	11.409	2.91537e+06	2.05729	22.8283	0.445324	0.0154967	0.0300227	0.186761	0.07656	0.924045	0.715607	0.0198609	0.0344671	0.0874403	0.271651	0.143693	0	0.28178	-0.108713	0.0321142	0	2.19722	33.33	0	28.7966	38.4141	40.3482	44.0215	0.196417	0.401	0.528705	0.087693	0.08788	0.088159	9.3042	0.618559	2.11343	1.61666	0	3.3322	3.3673	38.63	0	0.270774	0.233953	0.202412
000581	Weifu High Tech	2014	automotive industry	11.0905	497863	-0.34873	23.3966	0.222622	0.115306	0.149485	0.254038	0.250072	2.70843	2.31236	0.0614207	0.0832452	0.0767272	0.0931592	0.0251138	0.974763	0.136899	0.108179	0.0613787	0	2.3979	36.36	0	20.0019	35.7283	38.8997	44.2314	0.699986	0.9455	1.21136	0.059909	0.060413	0.061014	0	0.538425	2.43023	1.85727	1	2.83321	3.13549	59.5746	0.0067	0.129612	0.102085	0.461091
000581	Weifu High Tech	2015	automotive industry	11.084	710888	-0.13671	23.4772	0.222287	0.102857	0.132283	0.234498	0.270439	2.94899	2.65004	0.0345162	0.0803079	0.0551178	0.147772	0.0229629	0.976924	-0.0964416	0.0838939	0.0392101	0	2.3979	36.36	0	20.2249	37.4059	41.1844	46.7021	0.699986	1.0361	1.30914	0.061862	0.062596	0.06322	0	0.579819	2.04545	1.72468	1	2.89037	3.17805	50.1742	0.0104	0.167743	0.138381	0.380333
000581	Weifu High Tech	2016	automotive industry	11.2179	736026	-0.1117	23.5719	0.223899	0.104708	0.134782	0.239501	0.268735	3.14977	2.72131	0.0305463	0.0767331	0.0781663	0.141791	0.0201119	0.979785	0.118617	0.0993167	0.0281692	0	2.3979	36.36	0	20.2249	37.0143	41.1487	46.4968	0.699986	1.0346	1.29899	0.061641	0.062555	0.063139	0	0.677482	1.68981	1.47605	1	2.94444	3.21888	54.9709	0.0104	0.157368	0.124157	0.389634
000581	Weifu High Tech	2017	automotive industry	11.3192	779186	-0.06874	23.7305	0.241196	0.141204	0.184155	0.250136	0.293571	2.80262	2.45866	0.0473381	0.0986396	0.0731026	0.127768	0.0168371	0.983075	0.40397	0.171876	0.0272224	0	2.3979	36.36	0	20.2249	36.3149	39.0475	42.9522	0.699986	0.9308	1.12373	0.061321	0.061697	0.062017	0	0.739317	1.57737	1.3526	1	2.99573	3.2581	47.8786	0.0104	0.124834	0.103225	0.480989
000581	Weifu High Tech	2018	automotive industry	11.4028	830573	-0.0176	23.7626	0.212524	0.119947	0.155097	0.232733	0.282778	3.08193	2.71044	0.0418524	0.0918911	0.0688553	0.129589	0.015551	0.984364	-0.0327821	0.0326744	0.0317388	0	2.3979	36.36	0	20.2249	38.3946	42.8166	46.5604	0.699986	1.1172	1.30213	0.062558	0.063572	0.063891	0	0.982606	1.08303	1.0177	1	3.04452	3.29584	54.4938	0.0106	0.0943448	0.0670749	0.424175
000581	Weifu High Tech	2019	automotive industry	11.4387	922952	0.07434	23.8996	0.270206	0.102685	0.135708	0.240655	0.262141	2.21914	1.81551	0.0437705	0.0964452	0.100956	0.118755	0.0179726	0.981953	0.00718696	0.146769	0.0282176	0	2.3979	36.36	0	20.2249	39.8564	43.2787	47.0843	0.699986	1.1405	1.32804	0.063945	0.064533	0.064855	0	0.978774	1.09928	1.02169	1	3.09104	3.3322	53.0086	0.0106	0.0880747	0.0585163	0.391718
000581	Weifu High Tech	2020	automotive industry	11.5129	1.02182e+06	0.17274	24.032	0.312834	0.110029	0.155612	0.190513	0.219091	2.03071	1.66983	0.0285847	0.10328	0.105196	0.105381	0.0166143	0.97396	0.466678	0.141594	0.0205642	0	2.3979	36.36	0	20.2249	40.825	43.6898	47.511	0.699986	1.1607	1.34913	0.065099	0.065514	0.065823	0.9204	0.910959	1.24492	1.09774	1	3.13549	3.3673	51.5538	0.2598	0.0923001	0.0607602	0.502205
000581	Weifu High Tech	2021	automotive industry	11.6	1.12068e+06	0.27114	24.0544	0.286304	0.0957806	0.136716	0.179943	0.193633	2.08708	1.62958	0.0224417	0.0734264	0.123178	0.104831	0.0157519	0.97598	0.0619847	0.0226745	0.0275526	0	2.3979	36.36	0	20.2308	36.842	39.1381	41.6044	0.699986	0.9343	1.05649	0.061583	0.061876	0.062005	0.9185	0.994737	1.08836	1.00529	1	3.17805	3.4012	44.467	0.2463	0.064062	0.0447196	0.494651
000589	Guizhou Tire A	2014	Rubber and plastic products industry	10.9459	644383	-0.2029	22.9985	0.612106	0.0193021	0.0542292	0.201404	0.0300139	1.10905	0.881668	0.0998314	0.143836	0.114687	0.316773	0.0336791	0.966321	-0.141129	0.285129	0.150616	0	2.30259	40	0	25.2036	42.8137	50.551	59.1885	0.391727	1.006	1.34841	0.079256	0.082249	0.085273	0	0.915686	1.37655	1.09208	1	2.94444	2.94444	59.829	0.0098	0.126549	0.0682981	0.643106
000589	Guizhou Tire A	2015	Rubber and plastic products industry	11.0012	746204	-0.10157	23.137	0.688149	-0.0247299	-0.0712177	0.118264	-0.0546118	1.13082	0.948137	0.0518195	0.115109	0.0892229	0.308407	0.0287402	0.97126	-0.14919	0.148539	0.058389	1	2.30259	40	0	25.3326	26.3882	27.2292	28.7383	0.0214123	0.0746	0.134439	0.06423	0.064266	0.064312	0	0.845212	1.61093	1.18314	1	2.99573	2.99573	26.0542	0.0098	0.141643	0.0779564	0.452831
000589	Guizhou Tire A	2016	Rubber and plastic products industry	11.0663	922810	0.0742	23.0678	0.656792	0.00136692	0.00418034	0.107007	0.00264268	1.06153	0.889339	0.0213271	0.112316	0.0826813	0.362628	0.0289223	0	0.18038	-0.0668821	0.0568363	0	2.30259	40	0	25.3326	26.4615	27.3443	28.7209	0.0243051	0.0794	0.133757	0.064238	0.064277	0.064315	0	0.911721	1.2935	1.09683	1	3.04452	3.04452	27.6908	0.0098	0.125944	0.0635093	0.517246
000589	Guizhou Tire A	2017	Rubber and plastic products industry	11.1959	1.01195e+06	0.16292	22.997	0.656262	-0.022011	-0.0640854	0.075909	-0.031854	0.829229	0.706617	0.023293	0.117749	0.0689926	0.382227	0.0303244	0	0.245614	-0.0683568	0.031862	1	2.30259	40	0	25.3326	26.4228	27.4246	29.2261	0.0226765	0.0825	0.153695	0.064233	0.064284	0.06435	0	0.971809	1.0844	1.02901	1	3.09104	3.09104	27.1089	0.0098	0.0981314	0.0568151	0.690996
000589	Guizhou Tire A	2018	Rubber and plastic products industry	11.2166	1.02655e+06	0.17744	23.0729	0.674158	0.00873142	0.0261067	0.151725	0.0129185	0.846521	0.71922	0.0699535	0.0849199	0.076116	0.363738	0.0276323	0	-0.0192948	0.0788304	0.0316943	0	2.30259	40	0	25.3326	26.5328	27.5361	29.4147	0.0241686	0.0869	0.161144	0.064246	0.064296	0.064368	0	1.08458	0.760648	0.922015	1	3.13549	3.13549	26.9986	0.0098	0.0837539	0.0358325	0.675884
000589	Guizhou Tire	2019	Rubber and plastic products industry	11.2979	1.03225e+06	0.18312	23.0766	0.646081	0.0128979	0.0379452	0.201319	0.0209717	0.829926	0.727457	0.166513	0.0715858	0.0654992	0.314135	0.0212584	0	-0.0537684	0.00378997	0.0388029	0	2.07944	50	0	25.3326	26.5762	27.5588	29.28	0.0249382	0.0876	0.155827	0.064251	0.0643	0.064361	0	1.01056	0.970478	0.989553	1	3.17805	3.17805	26.9704	0.0036	0.107319	0.0484622	0.615011
000589	Guizhou Tire	2020	Rubber and plastic products industry	11.3273	1.03795e+06	0.18879	23.167	0.576066	0.103322	0.264584	0.236294	0.167207	0.893279	0.787535	0.144089	0.0632973	0.0526586	0.326738	0.0206103	0	0.0542541	0.0945914	0.0793886	0	2.19722	44.44	0	24.6298	25.8141	26.8828	28.6581	0.0251792	0.0914	0.163554	0.060733	0.06079	0.060854	0	0.970026	1.07497	1.0309	1	3.21888	3.21888	29.5598	0.2558	0.0910238	0.0581209	0.617929
000589	Guizhou Tire	2021	Rubber and plastic products industry	11.3699	1.1366e+06	0.28698	23.2786	0.538593	0.0303213	0.0683352	0.157294	0.0503862	0.979964	0.822925	0.0221978	0.0755662	0.0740042	0.358743	0.0283955	0	0.077922	0.118051	0.103949	0	2.30259	40	0	27.7619	31.7122	33.7071	36.2466	0.0896805	0.214	0.305624	0.077906	0.078127	0.078256	0	1.0042	0.98997	0.995813	1	3.2581	3.2581	37.7159	0.2133	0.0832592	0.0490966	0.601779
000590	Enlighten the ancient Han Dynasty	2014	pharmaceutical industry	10.7464	146000	-0.69892	20.1902	0.686265	-0.150556	-0.378163	0.516404	-0.422261	0.801362	0.669297	-0.0867524	0.0179424	0.0716054	0.236969	0.266032	0.733968	-0.206557	0.0619998	0.158163	1	1.94591	42.86	0	18.61	39.1087	43.6817	49.6323	0.912742	1.3477	1.66697	0.06472	0.065798	0.06655	9.1189	0.148394	19.2997	6.73882	1	2.94444	3.09104	57.3688	0	0.791458	0.545371	0.356547
000590	Enlighten the ancient Han Dynasty	2015	pharmaceutical industry	10.9143	157700	-0.68727	20.1902	0.686265	-0.150556	-0.378163	0.516404	-0.422261	0.801362	0.669297	-0.0867524	0.0179424	0.0716054	0.236969	0.266032	0.733968	-0.206557	0.0619998	0.158163	1	1.94591	42.86	0	18.61	39.1087	43.6817	49.6323	0.912742	1.3477	1.66697	0.06472	0.065798	0.06655	9.1189	0.148394	19.2997	6.73882	1	2.94444	3.09104	57.3688	0	0.791458	0.545371	0.356547
000590	Enlighten the ancient Han Dynasty	2016	pharmaceutical industry	10.9294	144296	-0.70061	20.2623	0.581474	0.0822718	0.21334	0.525656	0.157866	1.11688	0.855018	-0.0515537	0.0059399	0.10571	0.226158	0.27185	0.716656	0.0769917	0.073616	0.0283157	0	1.94591	42.86	0	18.6099	38.5515	42.7445	50.1584	0.912742	1.2972	1.69525	0.06436	0.06524	0.06639	12.4856	0.132679	16.6257	7.537	1	3.04452	3.17805	69.2375	0	0.42157	0.214091	0.521151
000590	Enlighten the ancient Han Dynasty	2017	pharmaceutical industry	11.0034	193044	-0.6521	20.5883	0.332371	0.0131692	0.0233828	0.561223	0.028835	3.1724	2.78713	-0.102026	0.017706	0.0725984	0.184655	0.19213	0	0.0823183	0.385389	0.037858	0	1.94591	42.86	0	28.9951	47.405	51.2741	57.0266	0.546359	0.7683	0.966767	0.109826	0.110586	0.1113	21.6352	0.228779	6.41649	4.37104	1	3.09104	3.21888	61.3453	0	0.490004	0.201514	0.456708
000590	Enlighten the ancient Han Dynasty	2018	pharmaceutical industry	10.9619	206292	-0.63891	20.5207	0.290081	-0.045175	-0.0656557	0.47229	-0.20548	3.45312	2.9637	0.000801174	0.0205059	0.0845198	0.186744	0.168511	0	-0.459127	-0.0653942	0.0258497	1	1.94591	42.86	0	29.4118	47.1325	50.1665	54.9237	0.538619	0.7059	0.867404	0.111954	0.112421	0.112881	21.941	0.413934	3.13942	2.41585	1	3.13549	3.2581	56.5237	0	0.61739	0.354151	0.219851
000590	Enlighten the ancient Han Dynasty	2019	pharmaceutical industry	11.0624	215940	-0.62931	20.5569	0.265232	0.0510325	0.0706265	0.532209	0.134723	3.19322	2.86264	0.034495	0.00703162	0.0600917	0.169376	0.159083	0	0.695456	0.0369161	0.0438912	0	1.94591	42.86	0	29.4118	47.2172	49.8127	52.8083	0.538619	0.6936	0.79548	0.111987	0.112355	0.112551	21.941	0.288335	4.60343	3.46819	1	3.17805	3.29584	50.403	0	0.393663	0.207641	0.378797
000590	Enlighten the ancient Han Dynasty	2020	pharmaceutical industry	13.3977	240516	-0.60485	20.6092	0.277164	0.0261342	0.0358668	0.557196	0.0825998	3.15879	2.84315	0.0577035	0.00217963	0.0569655	0.162851	0.154862	0	-0.126794	0.0536327	0.0400422	0	1.94591	42.86	0	29.4118	47.2995	49.0462	51.7513	0.538619	0.6678	0.759542	0.11202	0.112172	0.11232	17.8378	0.391737	3.14897	2.55273	0	3.21888	3.3322	47.0282	0	0.428537	0.289333	0.316395
000590	Enlighten the ancient Han Dynasty	2021	pharmaceutical industry	11.1608	265092	-0.58039	20.6906	0.294996	0.0381056	0.0534023	0.552771	0.117822	2.96221	2.4991	0.0260339	0.000236246	0.0894713	0.236086	0.138139	0	0.0933676	0.0848147	0.0290034	0	1.94591	42.86	0	29.4118	46.1511	50.9436	53.4458	0.368609	0.7321	0.817155	0.101738	0.103021	0.103151	24.9723	0.365105	3.46754	2.73894	1	3.2581	3.3673	49.8318	0	0.418015	0.264555	0.323416
000597	Northeast Pharmaceutical	2014	pharmaceutical industry	11.0676	381602	-0.46444	22.8719	0.677917	0.0103948	0.0384478	0.315293	0.0193433	0.937603	0.715912	0.00548136	0.0829858	0.114091	0.202654	0.0856434	0.914357	0.11955	0.134788	0.0704567	0	2.19722	33.33	1	23.013	39.4452	48.277	57.5358	0.518511	1.0978	1.50014	0.069223	0.073125	0.075103	0.497	0.844403	1.82045	1.18427	1	2.94444	3.09104	47.6488	0.0056	0.26534	0.11842	0.537384
000597	Northeast Pharmaceutical	2015	pharmaceutical industry	11.1511	600707	-0.24637	22.8857	0.723788	-0.0454259	-0.151932	0.265305	-0.102271	0.841739	0.655704	0.0114695	0.0844074	0.0991112	0.386456	0.0859143	0.914086	-0.115129	0.0139703	0.0403649	1	2.19722	44.44	0	21.4633	38.1891	48.1375	50.7103	0.547315	1.2432	1.36265	0.062346	0.067294	0.067442	0.4635	0.788662	2.05004	1.26797	1	2.99573	3.13549	38.9993	0.0054	0.311706	0.146706	0.444173
000597	Northeast Pharmaceutical	2016	pharmaceutical industry	11.1986	635284	-0.21196	23.0046	0.751378	0.0028508	0.0108976	0.315571	0.00547216	1.02158	0.800146	0.0392763	0.11016	0.111588	0.332302	0.0764113	0	0.255571	0.126239	0.0203629	0	2.19722	44.44	0	21.4963	36.1588	41.1548	46.0248	0.500425	0.9144	1.14105	0.059306	0.060572	0.061082	0.4644	0.820852	1.9501	1.21825	1	3.04452	3.17805	44.6851	0.0044	0.261887	0.108771	0.520965
000597	Northeast Pharmaceutical	2017	pharmaceutical industry	11.2605	656568	-0.19078	23.0835	0.759463	0.00903279	0.036956	0.395422	0.0162178	0.92233	0.698335	-0.0284337	0.133828	0.127715	0.29607	0.0696018	0.926911	0.179036	0.0820288	0.0423524	0	2.19722	44.44	0	21.0494	32.7737	35.6597	39.7737	0.400641	0.6941	0.889541	0.052503	0.052936	0.053275	0	0.777823	2.1907	1.28564	1	3.09104	3.21888	34.4499	0.007	0.32406	0.12647	0.556969
000597	Northeast Pharmaceutical	2018	pharmaceutical industry	11.3653	698249	-0.14929	23.1845	0.693411	0.0180505	0.0655834	0.41376	0.0269695	0.840928	0.649806	0.0243277	0.157699	0.108478	0.248681	0.0596175	0.938154	0.315379	0.106268	0.0534065	0	2.19722	44.44	0	26.0228	49.026	54.2938	60.3912	0.667334	1.0869	1.3207	0.101053	0.102585	0.103359	0.0042	0.865343	1.6107	1.15561	0	3.13549	3.2581	54.986	0.0058	0.325036	0.0681186	0.669293
000597	Northeast Pharmaceutical	2019	pharmaceutical industry	11.3748	741758	-0.10599	23.2522	0.687569	0.014052	0.0453862	0.435774	0.0207346	0.744293	0.581776	0.0281184	0.145061	0.102375	0.278216	0.0554835	0.942434	0.100923	0.0700659	0.0195556	0	2.19722	44.44	0	24.4109	45.4819	52.9712	60.4622	0.662208	1.17	1.47685	0.088127	0.090931	0.092471	0.225	0.830594	1.72271	1.20396	0	3.17805	3.29584	52.7752	1.5168	0.369358	0.0901389	0.677707
000597	Northeast Pharmaceutical	2020	pharmaceutical industry	13.7153	989178	0.14025	23.2219	0.661161	0.000876525	0.0026934	0.391596	0.00146628	0.759021	0.587725	0.0469286	0.140998	0.103014	0.390879	0.0561451	0.941708	-0.101671	-0.0298357	0.0319287	0	2.3979	36.36	0	24.3628	53.9161	60.9833	64.4394	0.640697	1.5033	1.64499	0.103163	0.105675	0.105931	0.3064	0.828341	1.66126	1.20723	0	3.21888	3.3322	62.5444	0.7501	0.337112	0.100818	0.59779
000597	Northeast Pharmaceutical	2021	pharmaceutical industry	11.4783	1.2366e+06	0.3865	23.3019	0.674474	0.00753132	0.0226904	0.39486	0.0117176	0.829329	0.677197	0.0566414	0.14002	0.0946366	0.34181	0.0494525	0.948566	0.103024	0.0833348	0.00984798	0	2.3979	36.36	0	32.8838	61.1134	62.9999	65.5889	0.742446	0.9158	0.994566	0.169194	0.169372	0.169516	0.458	0.766182	1.95413	1.30517	0	3.2581	3.3673	61.2433	0.8268	0.338731	0.0911826	0.642734
000599	Qingdao Double Star	2014	Rubber and plastic products industry	10.9088	505633	-0.34099	22.3429	0.504491	0.0117355	0.0286385	0.144726	0.0146229	1.16766	0.893583	0.109811	0.146366	0.129653	0.367452	0.0518201	0.94818	-0.245417	0.0389618	0.0556415	0	2.19722	33.33	0	22.7061	32.6622	37.9988	42.3058	0.307901	0.6733	0.863191	0.057324	0.058748	0.059174	0	0.818841	1.57391	1.22124	1	2.94444	2.94444	39.9434	0.0036	0.108401	0.0613364	0.802543
000599	Qingdao Double Star	2015	Rubber and plastic products industry	10.9564	288433	-0.55716	22.499	0.560562	0.0108066	0.0232255	0.194912	0.0197746	1.2817	0.953514	0.0210363	0.130485	0.144377	0.18146	0.0379222	0.962078	-0.247433	0.168914	0.118636	0	2.07944	37.5	0	23.3849	31.9636	33.7864	36.7542	0.298963	0.4448	0.571702	0.059825	0.059991	0.06017	0	0.605994	2.58939	1.65018	1	2.99573	2.99573	32.516	0.0036	0.150656	0.0845283	0.546488
000599	Qingdao Double Star	2016	Rubber and plastic products industry	11.0664	441615	-0.40471	22.704	0.627498	0.0118479	0.0294321	0.146362	0.0158122	1.16391	0.856344	0.00405113	0.158521	0.14168	0.241244	0.0408236	0	0.646029	0.227559	0.233958	0	2.19722	33.33	0	23.3849	31.9597	34.5334	38.0411	0.292646	0.4765	0.626733	0.059669	0.060018	0.060279	0	0.745647	1.98373	1.34112	1	3.04452	3.04452	38.9542	0.0064	0.11319	0.0552291	0.749288
000599	Qingdao Double Star	2017	Rubber and plastic products industry	11.1429	718660	-0.12898	22.8491	0.665051	0.0130479	0.0370295	0.187221	0.0255036	0.982771	0.663051	-0.0726803	0.154372	0.155941	0.338679	0.0428654	0	-0.18872	0.156089	0.210876	0	2.19722	33.33	0	23.8671	35.0013	37.1908	38.9209	0.28673	0.558	0.630734	0.063488	0.063787	0.063851	0	0.861286	1.51653	1.16105	1	3.09104	3.09104	35.9762	0.0064	0.136884	0.0693728	0.511611
000599	Qingdao Double Star	2018	Rubber and plastic products industry	11.1655	758223	-0.0896	22.9166	0.570377	0.00333007	0.00867467	0.0976801	0.00771088	1.09124	0.783976	-0.0255453	0.12685	0.150088	0.338364	0.0415733	0	-0.0631235	0.0698962	0.0426134	0	2.07944	37.5	0	25.7357	35.9866	42.4678	48.2305	0.214666	0.65	0.87407	0.071519	0.073629	0.07446	0	1.07345	0.8027	0.931576	1	3.13549	3.13549	46.3062	0.2105	0.113372	0.0456684	0.431866
000599	Qingdao Double Star	2019	Rubber and plastic products industry	11.2601	949648	0.10091	23.0139	0.63229	-0.033058	-0.0832355	0.0908043	-0.0755413	0.94625	0.736736	-0.0233856	0.0888742	0.0967289	0.376376	0.0477231	0	0.101024	0.102133	0.0999634	1	2.19722	33.33	0	25.957	36.2961	42.833	48.4369	0.214666	0.6498	0.866044	0.072754	0.074901	0.075737	0	0.973933	1.07855	1.02676	1	3.17805	3.17805	46.6998	0.1131	0.119161	0.0461141	0.437616
000599	Qingdao Double Star	2020	Rubber and plastic products industry	11.2858	1.0598e+06	0.21054	23.0318	0.650014	-0.00724646	-0.0201981	0.1148	-0.0163433	0.809203	0.592397	0.00804601	0.0945451	0.113464	0.435596	0.0478131	0	0.0719949	0.01802	0.0518042	1	2.19722	33.33	0	32.185	41.3195	43.9043	46.0538	0.174441	0.3641	0.430909	0.107979	0.108325	0.108422	0	1.00242	0.992621	0.997589	1	3.21888	3.21888	43.812	0.0557	0.0845914	0.0458973	0.44339
000599	Qingdao Double Star	2021	Rubber and plastic products industry	11.3402	1.16995e+06	0.32017	23.1069	0.71132	-0.0377792	-0.118735	0.03428	-0.100612	0.757126	0.571083	-0.00798432	0.0675528	0.109502	0.402072	0.0371503	0	-0.112236	0.0780212	0.017349	1	2.19722	33.33	0	32.4004	39.9426	43.8218	48.2518	0.123411	0.3525	0.489232	0.107833	0.108602	0.10907	0	0.968815	1.11151	1.03219	1	3.2581	3.2581	46.667	0.0024	0.09583	0.0508375	0.375494
000619	Conch profiles	2014	Rubber and plastic products industry	10.9573	762948	-0.0849	22.1245	0.353838	0.0290401	0.0472148	0.141869	0.0312639	5.41567	3.79029	0.151301	0.0177959	0.154191	0.423009	0.0608437	0.939156	-0.0366894	-0.065739	0.0371107	0	2.07944	37.5	0	32.0682	42.8889	44.1528	45.8162	0.294118	0.3767	0.428711	0.111926	0.112006	0.112064	15.7143	0.807844	1.36812	1.23786	1	2.94444	2.94444	45.5031	0	0.0852275	0.044872	0.928872
000619	Conch profiles	2015	Rubber and plastic products industry	11.0185	799031	-0.04899	22.0866	0.321319	0.0295652	0.0446527	0.157242	0.0343554	6.1675	4.88168	0.107017	0.0279473	0.109635	0.405077	0.0612597	0.93874	-0.121638	-0.0371349	0.0104966	0	2.19722	33.33	0	30.6341	42.0548	44.3679	47.8647	0.307882	0.4483	0.562468	0.103136	0.103417	0.103666	15.0087	0.587323	2.03531	1.70264	1	2.99573	2.99573	48.8791	0	0.101955	0.0532396	0.86057
000619	Conch profiles	2016	Rubber and plastic products industry	11.043	827584	-0.02057	22.0779	0.312097	0.0223849	0.0327614	0.145967	0.0273605	1.88896	1.52786	0.0863814	0.0392565	0.105532	0.375514	0.0645317	0	-0.0713254	-0.0086758	0.0117932	0	2.19722	33.33	0	30.6341	37.0674	40.2635	43.5549	0.145081	0.3144	0.421778	0.096216	0.096753	0.096971	15.0087	0.697225	1.63128	1.43426	1	3.04452	3.04452	43.8385	0	0.0954015	0.0463529	0.818149
000619	Conch profiles	2017	Rubber and plastic products industry	11.1346	845328	-0.00291	21.9813	0.252183	0.00399832	0.00558102	0.117152	0.00478733	2.24887	1.70385	0.0293932	0.047152	0.127214	0.391508	0.067861	0	-0.030415	-0.0920803	0.0220349	0	2.19722	33.33	0	30.6341	36.0702	38.4557	41.0269	0.112529	0.2553	0.339256	0.095429	0.095767	0.095904	15.9838	0.907093	1.13696	1.10242	1	3.09104	3.09104	37.1532	0	0.105295	0.0516111	0.835189
000619	Conch profiles	2018	Rubber and plastic products industry	11.1601	852329	0.00406	22.0554	0.30386	0.000857184	0.00118885	0.112557	0.00101347	1.98063	1.50675	-0.0514028	0.0566544	0.136346	0.345771	0.061404	0	0.000868729	0.0768872	0.0271005	0	2.19722	33.33	0	30.6341	35.5674	38.3257	41.9478	0.0961169	0.2511	0.369317	0.095107	0.095492	0.095765	16.3856	1.25476	0.708339	0.796963	1	3.13549	3.13549	36.7578	0	0.106798	0.054902	0.845788
000619	Conch profiles	2019	Rubber and plastic products industry	11.2615	806866	-0.04119	22.122	0.337815	0.00283631	0.00417967	0.116674	0.00307595	1.88247	1.49978	0.0424985	0.0542525	0.116767	0.297944	0.0663617	0	0.169541	0.0689258	0.0478741	0	2.19722	33.33	0	30.6341	35.5813	38.3396	42.5126	0.0965698	0.2517	0.387754	0.095115	0.0955	0.095876	15.0087	1.17308	0.777181	0.852453	1	3.17805	3.17805	36.5391	0	0.107467	0.0539455	0.922093
000619	Conch profiles	2020	Rubber and plastic products industry	11.2883	808590	-0.03948	22.2843	0.395434	0.00902404	0.0143002	0.11912	0.0101765	1.70357	1.31486	0.0128865	0.0879106	0.132444	0.273307	0.0723582	0	0.0812566	0.1762	0.0511217	0	2.19722	33.33	0	30.6341	35.3174	38.4459	43.6995	0.0879562	0.255	0.426502	0.094966	0.095456	0.096024	15.0087	1.17702	0.751229	0.849601	1	3.21888	3.21888	39.5769	0	0.0965799	0.056059	0.886752
000619	Conch profiles	2021	Rubber and plastic products industry	11.3623	810315	-0.03776	22.4284	0.518675	-0.0299862	-0.0556832	0.0843889	-0.0317128	1.54981	1.12118	-0.0172052	0.097832	0.171658	0.285941	0.0650111	0	0.241973	0.154991	0.0303977	1	2.19722	33.33	0	30.6341	35.5813	38.4107	42.928	0.0965698	0.254	0.401314	0.095115	0.095523	0.095932	17.8187	1.15723	0.717725	0.864134	1	3.2581	3.2581	36.4912	0	0.0805075	0.0452665	0.945554
000623	Jilin Aodong	2014	pharmaceutical industry	11.033	468685	-0.37777	23.3457	0.0806487	0.109584	0.121622	0.690292	0.632915	3.94877	3.37351	0.0209759	0.018896	0.0308545	0.117622	0.0198341	0.980166	0.144741	0.137378	0.0332065	0	1.94591	42.86	0	24.0949	27.2527	28.9829	31.6685	0.0846547	0.203	0.314324	0.058598	0.058749	0.058898	6.2899	0.457935	2.45954	2.18371	0	2.94444	3.09104	37.7047	0.2821	0.53324	0.134483	0.173142
000623	Jilin Aodong	2015	pharmaceutical industry	11.1443	573017	-0.27393	23.7107	0.113463	0.154854	0.172064	0.689542	1.11439	1.68339	1.44002	0.019564	0.0178052	0.0230104	0.090595	0.0175248	0.982475	0.0422577	0.440429	0.0242645	0	1.94591	42.86	0	25.9153	29.5089	31.6889	33.6567	0.0807278	0.2226	0.298719	0.067823	0.068065	0.06816	20.1354	0.685226	1.57436	1.45937	0	2.99573	3.13549	36.271	0.2821	0.542777	0.151978	0.138959
000623	Jilin Aodong	2016	pharmaceutical industry	11.1843	723386	-0.12427	23.7359	0.072096	0.0824324	0.0908365	0.710269	0.605051	2.99257	2.53404	0.0164112	0.021802	0.0244033	0.104628	0.0158212	0	0.172153	0.0255363	0.00796746	0	1.94591	42.86	0	26.6553	35.3251	39.9089	46.486	0.187579	0.497	0.743968	0.074897	0.075949	0.076873	20.0059	0.713785	1.46861	1.40098	0	3.04452	3.17805	48.9278	0.2821	0.549282	0.134276	0.13624
000623	Jilin Aodong	2017	pharmaceutical industry	11.247	868524	0.02017	23.8077	0.0603057	0.0874579	0.0936369	0.707514	0.619848	3.17763	2.68405	0.011736	0.0270903	0.0218493	0.0955541	0.0136691	0	0.0877242	0.074437	0.00412609	0	1.94591	42.86	0	26.6553	35.9728	41.8866	47.2355	0.187579	0.5713	0.772087	0.075415	0.077273	0.077899	20.0059	0.804843	1.27393	1.24248	0	3.09104	3.21888	48.9435	0.211	0.576669	0.110117	0.141096
000623	Jilin Aodong	2018	pharmaceutical industry	11.316	789873	-0.0581	23.9284	0.138458	0.0397589	0.044262	0.720013	0.278169	4.89868	4.43932	0.014098	0.0300152	0.0220642	0.0838686	0.0136008	0.984436	0.116672	0.1283	0.0112242	0	1.94591	42.86	0	26.6551	35.3893	40.5941	45.3054	0.187579	0.5225	0.699686	0.074944	0.076329	0.076875	11.696	1.21099	0.789804	0.825767	0	3.13549	3.2581	47.0321	0.2882	0.582306	0.113633	0.142931
000623	Jilin Aodong	2019	pharmaceutical industry	11.3013	803044	-0.045	23.9737	0.130081	0.0552284	0.063787	0.689596	0.451175	6.18948	5.65949	0.0147071	0.0232553	0.0210687	0.0829297	0.0120671	0	-0.0709065	0.0463273	0.00901899	0	1.79176	50	0	26.6493	35.3815	40.5852	45.4182	0.187579	0.5227	0.704292	0.074911	0.076295	0.076815	20.5166	1.13965	0.856547	0.87746	0	3.17805	3.29584	47.3883	0.3075	0.566364	0.136614	0.12241
000623	Jilin Aodong	2020	pharmaceutical industry	13.6003	747833	-0.09994	24.0321	0.139806	0.0636416	0.0735813	0.594371	0.751188	4.46755	4.07128	0.0142727	0.0197556	0.0200506	0.0768335	0.012044	0	-0.270928	0.0601743	0.00881305	0	2.19722	33.33	0	26.6491	32.6014	36.3984	40.8977	0.14027	0.373	0.534675	0.072905	0.07363	0.074102	16.3928	1.18977	0.814104	0.8405	0	3.21888	3.3322	41.8231	0.3359	0.5679	0.161443	0.0847212
000623	Jilin Aodong	2021	pharmaceutical industry	11.3463	692623	-0.15489	24.0929	0.138597	0.0627732	0.0729228	0.523079	0.768681	4.34553	3.93894	0.0111756	0.021144	0.0203623	0.0704366	0.0123716	0	0.0231443	0.0626591	0.0114538	0	2.19722	33.33	0	28.1228	34.0764	35.9689	38.0696	0.132968	0.2792	0.353692	0.080978	0.081159	0.081249	10.0822	1.13905	0.857929	0.877928	0	3.2581	3.3673	40.3033	0.3359	0.474346	0.12819	0.0816635
000625	Changan Automobile	2014	automotive industry	11.2001	594327	-0.25272	24.9673	0.63472	0.122192	0.340987	0.182327	0.142081	0.94301	0.770518	0.0542411	0.0108897	0.0943096	0.209013	0.0413126	0.958547	0.37502	0.30587	0.0415182	0	2.56495	38.46	0	39.1087	41.5163	43.3115	47.0063	0.0329099	0.1076	0.20194	0.15324	0.153403	0.153677	9.2184	0.609036	3.00962	1.64194	1	2.89037	2.94444	62.0595	0.0007	0.153063	0.0707178	0.860015
000625	Changan Automobile	2015	automotive industry	11.2263	614511	-0.23263	25.2165	0.617805	0.124732	0.332809	0.200158	0.148604	1.06142	0.89428	0.0605598	0.0097913	0.090915	0.155571	0.0317996	0.968091	0.261905	0.283073	0.0433056	0	2.56495	38.46	0	39.1087	43.2867	45.2113	48.1687	0.0764549	0.1562	0.231662	0.153984	0.15417	0.154348	9.2184	0.69645	2.31551	1.43585	1	2.94444	2.99573	53.5655	0.0005	0.147574	0.0733727	0.839359
000625	Changan Automobile	2016	automotive industry	11.3602	634694	-0.21255	25.3915	0.592968	0.104904	0.265111	0.178946	0.130841	1.1382	1.01223	0.0214679	0.0140722	0.0685764	0.145342	0.0323438	0.967564	0.176285	0.191206	0.0519471	0	2.56495	46.15	0	40.8807	45.4679	47.5623	51.3349	0.0710126	0.1632	0.255725	0.16825	0.168471	0.16876	9.6186	0.822127	1.65505	1.21636	1	2.99573	3.04452	55.7237	0.0005	0.1327	0.0653004	0.801763
000625	Changan Automobile	2017	automotive industry	11.4274	794422	-0.05358	25.3879	0.552762	0.0678009	0.158748	0.133094	0.0900917	1.20272	1.1133	-0.0129053	0.0170253	0.0439687	0.179454	0.0381431	0.961764	0.018713	-0.00361804	0.0310634	0	2.56495	53.85	0	40.8807	47.3212	50.1589	53.2907	0.102908	0.2268	0.303564	0.169392	0.169809	0.170012	0	0.931619	1.27495	1.0734	1	3.04452	3.09104	55.3087	0.0005	0.115713	0.0659936	0.752576
000625	Changan Automobile	2018	automotive industry	11.5013	1.12893e+06	0.27934	25.2611	0.506327	0.00724758	0.0154537	0.146532	0.0109107	1.08264	0.959444	-0.0415822	0.0150758	0.052599	0.237045	0.0536775	0.946218	-0.171398	-0.119069	0.0611385	0	2.63906	57.14	0	21.5571	45.7586	50.121	53.5303	0.896379	1.3247	1.48319	0.08619	0.087353	0.087607	0	1.22654	0.685752	0.815302	1	3.09104	3.13549	58.1415	0.0005	0.121662	0.0419733	0.664265
000625	Changan Automobile	2019	automotive industry	11.5404	1.26238e+06	0.41216	25.3043	0.549934	-0.0277242	-0.0588128	0.14679	-0.0375256	1.08121	1.00764	0.0397651	0.00858778	0.0345784	0.275971	0.0533679	0.946532	0.0648128	0.0441571	0.0511689	1	2.63906	57.14	0	21.5571	45.7586	51.4183	54.9831	0.896379	1.385	1.55058	0.08619	0.087821	0.08811	0	1.01048	1.09643	0.989625	1	3.13549	3.17805	61.501	0.0005	0.0971227	0.0320876	0.738808
000625	Changan Automobile	2020	automotive industry	11.5821	1.23339e+06	0.38331	25.5184	0.557706	0.030096	0.0675153	0.142991	0.0388867	1.2257	1.12535	0.0882925	0.0177082	0.0493527	0.218638	0.0409048	0.958691	0.197893	0.238675	0.0303231	0	2.56495	61.54	0	19.0458	42.1303	49.0623	54.821	0.982704	1.5759	1.87837	0.073213	0.075616	0.076664	0	0.735427	2.19429	1.35975	1	3.17805	3.21888	61.928	0.0005	0.0908982	0.0505354	0.773939
000625	Changan Automobile	2021	automotive industry	11.6821	1.20441e+06	0.35446	25.6315	0.587413	0.0281228	0.0659229	0.166377	0.0342796	1.19753	1.10749	0.169652	0.0123735	0.0506103	0.157498	0.0323918	0.967247	0.243318	0.119826	0.0166213	0	2.70805	53.33	0	17.9714	38.7054	46.1563	51.5491	0.820479	1.5687	1.8684	0.057626	0.060467	0.061438	0	0.766299	2.07518	1.30497	1	3.21888	3.2581	54.9966	0.052	0.0774697	0.0332851	0.820394
000635	Yinglite	2014	Chemical raw material and chemical product manufacturing industry	10.8055	1.76747e+06	0.91485	21.8537	0.106284	0.0157304	0.0189747	0.169098	0.0270585	1.63068	1.06983	0.156599	0.000604996	0.0524609	0.808104	0.02778	0.97222	-0.294642	-0.127989	0.00965739	0	2.19722	33.33	0	51.2468	55.4291	56.3427	57.9226	0.0653287	0.0993	0.130268	0.263814	0.263857	0.263908	14.2891	0.837762	1.37092	1.19366	1	2.94444	2.94444	57.0169	0	0.105403	0.0869824	0.581346
000635	Yinglite	2015	Chemical raw material and chemical product manufacturing industry	10.8351	1.82089e+06	0.96801	21.8687	0.111514	0.00952071	0.0106844	0.142464	0.0175191	2.27589	1.84778	0.0373853	0.000252673	0.042815	0.73329	0.0264091	0.973591	-0.122541	0.0150697	0.00206854	0	2.19722	33.33	0	51.2468	52.9286	53.6163	54.9708	0.0198511	0.046	0.0726679	0.262771	0.262795	0.262832	14.1248	0.648423	1.61025	1.5422	1	2.99573	2.99573	52.2893	0	0.111075	0.0940901	0.543448
000635	Yinglite	2016	Chemical raw material and chemical product manufacturing industry	10.9058	2.00169e+06	1.14796	21.9263	0.130624	0.0339189	0.0386032	0.203387	0.068791	2.74114	2.16421	0.0600592	4.88279e-05	0.0697891	0.633365	0.0248024	0	-0.0588303	0.0592513	0.00305391	0	2.07944	37.5	0	51.2468	52.9041	53.5804	54.7586	0.0197202	0.0457	0.0685272	0.262767	0.262791	0.262819	14.1248	0.341693	3.21607	2.9266	1	3.04452	3.04452	51.5333	0	0.107082	0.092161	0.493072
000635	Yinglite	2017	Chemical raw material and chemical product manufacturing industry	11.0508	2.10944e+06	1.25519	21.9599	0.13317	0.0275493	0.0317359	0.181813	0.047483	3.16893	2.67304	0.107106	7.4601e-06	0.0624275	0.555618	0.0234568	0	0.231282	0.0342548	0.00198341	0	2.07944	37.5	0	51.2468	56.9588	58.5666	60.2884	0.0868613	0.1428	0.176432	0.264764	0.264898	0.264966	14.1248	0.708308	1.47508	1.41182	1	3.09104	3.09104	57.7519	0	0.095866	0.0826117	0.580193
000635	Yinglite	2018	Chemical raw material and chemical product manufacturing industry	11.1079	2.20638e+06	1.35167	21.8662	0.156592	0.00815985	0.00953624	0.149514	0.01351	2.66365	2.22286	0.0608859	0.000855627	0.0662827	0.562477	0.0248565	0	0.0111767	-0.089485	0.0094358	0	1.94591	42.86	0	51.2468	56.9854	58.5322	59.883	0.0868613	0.142	0.168522	0.264771	0.264903	0.26494	14.1248	1.02238	0.974045	0.978109	1	3.13549	3.13549	55.8739	0	0.10383	0.0830069	0.603986
000635	Yinglite	2019	Chemical raw material and chemical product manufacturing industry	11.1669	2.20969e+06	1.35497	21.8541	0.137681	0.0163884	0.0192171	0.134551	0.0244752	3.34328	3.09602	-0.0261362	0.0117266	0.03291	0.512796	0.0240823	0	0.0503521	-0.0120065	0.00607974	0	2.19722	33.33	0	51.2468	53.6169	54.9905	56.4201	0.0246815	0.0732	0.100949	0.262906	0.263006	0.263048	14.1248	1.10305	0.891657	0.906574	1	3.17805	3.17805	52.1145	0	0.090028	0.0809004	0.669592
000635	Yinglite	2020	Chemical raw material and chemical product manufacturing industry	11.1806	2.28248e+06	1.42741	21.8656	0.139316	0.0223308	0.0259209	0.138414	0.0355925	3.7177	3.43989	0.0281488	0.000375987	0.0379238	0.457506	0.0227582	0	-0.0632756	0.0115852	0.00143219	0	2.19722	33.33	0	51.2468	53.6169	55.2904	57.7586	0.0246815	0.0788	0.127067	0.262906	0.263047	0.263171	14.1248	1.12271	0.873008	0.8907	1	3.21888	3.21888	51.25	0	0.0687652	0.0568244	0.6274
000635	Yinglite	2021	Chemical raw material and chemical product manufacturing industry	11.3241	2.35527e+06	1.49986	21.8403	0.130256	0.0013877	0.00160398	0.0961608	0.00187146	3.98629	3.62733	0.0482512	0.00176125	0.0461605	0.44885	0.0225134	0	0.173817	-0.0250015	0.00411695	0	2.19722	33.33	0	51.2468	53.1648	54.1769	55.5515	0.0191859	0.057	0.0839994	0.262807	0.262859	0.2629	0.0272	0.768281	1.34678	1.30161	1	3.2581	3.2581	51.2503	0	0.0747077	0.0677323	0.741506
000650	Renhe Pharmaceutical	2014	pharmaceutical industry	11.013	138770	-0.70611	21.6777	0.167517	0.131492	0.157943	0.457332	0.14373	3.42821	2.6982	0.140647	0.0586352	0.116823	0.198506	0.153484	0.807162	0.252219	0.115251	0.0590615	0	2.19722	33.33	0	25.1096	44.5408	46.1169	48.7324	0.602991	0.8363	0.940788	0.087815	0.08794	0.088079	6.7521	0.32136	3.53738	3.11177	0	2.94444	2.94444	27.5871	0.0353	0.271137	0.0945013	0.914858
000650	Renhe Pharmaceutical	2015	pharmaceutical industry	11.1218	144981	-0.69993	21.8727	0.175971	0.15142	0.182909	0.445603	0.172589	3.2645	2.57874	0.137746	0.0813215	0.116938	0.183453	0.118954	0.839521	0.120109	0.215304	0.0298075	0	2.19722	33.33	0	26.269	34.9117	35.886	37.178	0.297584	0.3666	0.41528	0.075185	0.075236	0.075271	7.064	0.231369	5.03266	4.32211	0	2.99573	2.99573	30.3757	0.0372	0.222813	0.0749377	0.877343
000650	Renhe Pharmaceutical	2016	pharmaceutical industry	11.1761	154124	-0.69083	22.0752	0.170875	0.122712	0.148412	0.366133	0.120769	3.10246	2.39518	0.135083	0.0679416	0.118242	0.17339	0.0971967	0.78952	0.413352	0.224513	0.0189846	0	2.19722	33.33	0	26.269	35.1866	36.6236	38.5866	0.297584	0.3944	0.468902	0.075238	0.075343	0.075427	7.064	0.411633	2.7244	2.42935	0	3.04452	3.04452	32.0329	0.0372	0.206672	0.0700923	1.01609
000650	Renhe Pharmaceutical	2017	pharmaceutical industry	11.2216	155402	-0.68956	22.1506	0.166758	0.109845	0.132142	0.389347	0.11477	3.49089	2.8234	0.119465	0.0706304	0.109396	0.160326	0.0899823	0.809232	0.0775686	0.0782677	0.0112751	0	2.19722	33.33	0	26.269	33.6878	35.6	38.2499	0.2361	0.3552	0.456085	0.073001	0.073184	0.073335	7.064	0.583189	1.85799	1.71471	0	3.09104	3.09104	28.1008	0.0372	0.239999	0.0790619	0.95708
000650	Renhe Pharmaceutical	2018	pharmaceutical industry	11.3029	153927	-0.69103	22.2529	0.151987	0.132988	0.15813	0.429849	0.132644	4.20434	3.43297	0.123348	0.0799457	0.115462	0.135682	0.0780842	0.840071	0.1456	0.107805	0.0168266	0	2.19722	33.33	0	26.269	37.2022	41.7585	45.5976	0.2361	0.5896	0.735795	0.075091	0.076341	0.076668	7.064	0.627824	1.73337	1.5928	0	3.13549	3.13549	48.2777	6.2392	0.241728	0.0649815	1.0026
000650	Renhe Pharmaceutical	2019	pharmaceutical industry	11.3135	157748	-0.68723	22.3296	0.126889	0.129007	0.149826	0.42315	0.135184	5.3273	4.4881	0.139228	0.0674813	0.104916	0.110715	0.0719995	0.907496	0.0403659	0.0796612	0.0312137	0	2.19722	33.33	0	26.269	33.1314	34.0555	35.2153	0.2361	0.2962	0.340565	0.072896	0.07294	0.072967	7.064	0.600808	1.79834	1.66442	0	3.17805	3.17805	26.8625	6.2392	0.231478	0.0593669	0.954303
000650	Renhe Pharmaceutical	2020	pharmaceutical industry	13.6555	167716	-0.67731	22.5646	0.110156	0.116508	0.132027	0.401847	0.160166	5.59868	4.93895	0.138164	0.0471493	0.0716438	0.0810154	0.0565845	0.927206	-0.1037	0.26495	0.0437783	0	2.19722	33.33	0	23.2367	30.384	33.2349	37.6186	0.2361	0.4303	0.618935	0.05728	0.057687	0.058084	6.2492	0.718541	1.52208	1.39171	0	3.21888	3.21888	37.2231	5.519	0.195104	0.0545394	0.727421
000650	Renhe Pharmaceutical	2021	pharmaceutical industry	11.4195	177684	-0.66738	22.6559	0.142011	0.121074	0.138657	0.379747	0.162057	4.18687	3.56606	0.112584	0.0597834	0.0870529	0.0759467	0.0496152	0.862641	0.202053	0.0956122	0.079267	0	2.07944	37.5	0	23.2367	31.0427	35.4204	42.8854	0.2361	0.5245	0.845589	0.057542	0.058502	0.059663	6.2492	0.502989	2.20139	1.98812	0	3.2581	3.2581	54.0798	0.0329	0.17319	0.0523919	0.747109
000651	Gree Electric Appliances	2014	Electrical machinery and equipment manufacturing industry	11.1997	286071	-0.55951	25.7746	0.711123	0.0983189	0.35368	0.361003	0.103469	1.10845	1.02912	0.121225	0.0170347	0.0550409	0.095623	0.0158758	0.984124	0.161197	0.1685	0.013293	0	2.19722	33.33	1	18.2231	29.9669	34.4475	41.1788	0.498927	0.8904	1.2597	0.042178	0.043185	0.044116	0.4518	0.702862	2.47393	1.42275	1	2.94444	3.2581	53.5729	0.9431	0.244705	0.0349775	0.950222
000651	Gree Electric Appliances	2015	Electrical machinery and equipment manufacturing industry	11.2572	307860	-0.53783	25.809	0.699646	0.0794123	0.269456	0.324597	0.129149	1.07391	0.989791	0.274452	0.0178061	0.0585903	0.095436	0.0164266	0.983573	-0.290418	0.0349935	0.0184631	0	2.19722	33.33	1	18.2231	30.1242	32.7394	37.077	0.488998	0.7964	1.03461	0.042043	0.042387	0.042776	0	0.654753	2.7684	1.52729	1	2.99573	3.29584	41.7498	0.9659	0.210293	0.0516522	0.614887
000651	Gree Electric Appliances	2016	Electrical machinery and equipment manufacturing industry	11.3113	357058	-0.48886	25.9293	0.698834	0.0902417	0.300021	0.327018	0.143345	1.12638	1.05525	0.0814826	0.0162337	0.0494869	0.096955	0.0183982	0	0.10801	0.127841	0.0202658	0	2.07944	37.5	1	18.2231	31.2501	35.7098	40.8009	0.488711	0.9599	1.23897	0.042838	0.043837	0.044392	0	0.663514	2.69661	1.50713	1	3.04452	3.3322	47.2401	0.9999	0.202823	0.0506817	0.629542
000651	Gree Electric Appliances	2017	Electrical machinery and equipment manufacturing industry	11.3961	314582	-0.53114	26.0938	0.689094	0.113297	0.369726	0.328577	0.151791	1.16302	1.05068	0.0760975	0.0270482	0.0770736	0.0812557	0.0167675	0	0.369187	0.178748	0.0132961	0	1.94591	42.86	1	18.2231	35.5484	41.3369	46.0938	0.48895	1.2684	1.52942	0.048229	0.049907	0.050386	0	0.524932	3.93339	1.90501	1	3.09104	3.3673	55.6993	0.9965	0.153294	0.040942	0.7464
000651	Gree Electric Appliances	2018	Electrical machinery and equipment manufacturing industry	11.4656	344724	-0.50114	26.2497	0.630963	0.113166	0.330669	0.302282	0.133145	1.26651	1.1396	0.107234	0.0306473	0.0796529	0.0731818	0.0207157	0.979078	0.336084	0.168705	0.0178517	0	1.79176	33.33	1	18.2231	35.299	40.2104	44.978	0.48895	1.2069	1.46818	0.047815	0.049078	0.049563	0	0.674802	2.31572	1.48192	1	3.13549	3.4012	51.3701	0.9977	0.117429	0.022036	0.849945
000651	Gree Electric Appliances	2019	Electrical machinery and equipment manufacturing industry	11.5323	386676	-0.45939	26.3686	0.604033	0.09295	0.242498	0.275815	0.125293	1.25828	1.11624	0.0985741	0.0300854	0.0851139	0.0675753	0.0187493	0.980099	0.000150666	0.126328	0.0187601	0	2.19722	33.33	1	18.2231	42.009	46.4034	50.148	0.816327	1.5467	1.75189	0.063276	0.064367	0.064666	0	0.50236	3.52093	1.9906	1	3.17805	3.43399	59.5866	1.011	0.111558	0.0191551	0.74186
000651	Gree Electric Appliances	2020	Electrical machinery and equipment manufacturing industry	11.5518	445637	-0.4007	26.3553	0.581401	0.0792587	0.19464	0.261417	0.132457	1.34802	1.1721	0.0689019	0.0312954	0.0998486	0.0680133	0.0210527	0.978224	-0.151165	-0.0132671	0.0160039	0	2.07944	37.5	1	18.6995	41.897	48.1102	52.7893	0.802182	1.5727	1.82303	0.064187	0.06612	0.06659	0	0.523857	3.18799	1.90892	0	3.21888	3.46574	58.9622	0.9927	0.0989721	0.0214257	0.598371
000651	Gree Electric Appliances	2021	Electrical machinery and equipment manufacturing industry	11.633	504599	-0.34202	26.4903	0.662309	0.0762568	0.203125	0.242814	0.121531	1.14586	0.928883	0.00592733	0.0433072	0.133811	0.0975873	0.0310295	0.966756	0.116943	0.144619	0.0205111	0	1.94591	42.86	1	15.2568	34.7427	40.6501	44.1885	0.730674	1.6645	1.89632	0.042657	0.044403	0.04466	0	0.743546	2.0293	1.34491	0	3.2581	3.49651	47.0048	0.8852	0.0832122	0.0215642	0.627468
000661	Changchun High tech	2014	pharmaceutical industry	11.0534	274861	-0.57067	21.8702	0.350592	0.149239	0.237026	0.765378	0.196355	1.93313	1.20528	0.0888547	0.100408	0.224452	0.224793	0.0444003	0.9556	0.104268	0.122576	0.0362615	0	2.19722	33.33	0	22.2806	28.2739	32.456	39.7115	0.163044	0.4565	0.782335	0.051519	0.052408	0.053477	0	0.252083	5.56879	3.96695	1	2.94444	3.09104	62.4032	0.0029	0.492405	0.150804	0.760047
000661	Changchun High tech	2015	pharmaceutical industry	11.1578	278175	-0.56737	22.0623	0.361767	0.154653	0.240412	0.783212	0.224179	1.88355	1.31847	0.201964	0.0915382	0.177833	0.184075	0.0470813	0.952919	0.0617888	0.211877	0.0724178	0	2.19722	33.33	0	22.2806	27.5371	30.2801	35.273	0.146884	0.3586	0.583126	0.051107	0.051494	0.051993	0	0.22191	6.49574	4.50633	1	2.99573	3.13549	46.494	0.0695	0.486263	0.154606	0.689867
000661	Changchun High tech	2016	pharmaceutical industry	11.1865	268393	-0.57711	22.5484	0.282593	0.135127	0.196618	0.79421	0.233627	2.78349	2.35707	0.0496611	0.0719503	0.109028	0.118562	0.0319609	0.968039	0.206216	0.625873	0.0485553	0	2.19722	33.33	0	22.3608	26.8309	28.5679	32.5074	0.146884	0.2777	0.453767	0.05122	0.051371	0.051682	0	0.298626	4.27531	3.34867	1	3.04452	3.17805	48.4918	0.0833	0.483754	0.156614	0.578388
000661	Changchun High tech	2017	pharmaceutical industry	11.2655	345902	-0.49997	22.7182	0.29261	0.136867	0.192236	0.819439	0.226122	2.66368	1.73137	0.0518793	0.0731153	0.250305	0.1518	0.0229304	0	0.415823	0.185042	0.0373105	0	2.19722	33.33	0	22.3608	26.883	30.2529	35.6672	0.112988	0.3533	0.595077	0.051037	0.05162	0.052229	0	0.22099	5.98626	4.52509	1	3.09104	3.21888	61.9159	0.1023	0.52313	0.141512	0.605278
000661	Changchun High tech	2018	pharmaceutical industry	11.3575	344760	-0.5011	22.9654	0.327952	0.174514	0.253821	0.851024	0.272152	2.2432	1.61414	0.0939193	0.076224	0.194721	0.126498	0.0249308	0	0.310252	0.280436	0.0932575	0	2.07944	37.5	0	22.3608	27.212	29.6375	34.6221	0.112988	0.3256	0.548339	0.051179	0.051474	0.051979	3.5239	0.286614	4.70591	3.48902	1	3.13549	3.2581	65.481	0.0583	0.455078	0.0653443	0.641236
000661	Changchun High tech	2019	pharmaceutical industry	11.3895	392000	-0.45409	23.2665	0.307654	0.212265	0.310459	0.851945	0.318589	2.71705	2.17297	0.152081	0.0703364	0.137585	0.119003	0.0218805	0	0.371853	0.351459	0.0897543	0	2.07944	37.5	0	18.7974	33.5693	38.4329	44.3356	0.612332	1.0441	1.3586	0.049646	0.050848	0.051649	2.9629	0.156457	10.2701	6.39154	1	3.17805	3.29584	54.3805	0.0644	0.404204	0.0621172	0.666266
000661	Changchun High tech	2020	pharmaceutical industry	13.7508	444258	-0.40208	23.5473	0.268417	0.223747	0.313065	0.866899	0.38566	3.19604	2.32724	0.0659552	0.0804312	0.178845	0.118043	0.0597894	0.93957	0.163134	0.324123	0.0862414	0	2.19722	33.33	0	18.7974	31.5632	36.3328	41.1196	0.50638	0.933	1.18752	0.045449	0.0466	0.047082	2.9309	0.101796	14.7431	9.8236	1	3.21888	3.3322	53.9465	0.0671	0.356907	0.055809	0.580167
000661	Changchun High tech	2021	pharmaceutical industry	11.5049	397200	-0.44891	23.8375	0.234456	0.19804	0.263698	0.876057	0.362666	3.71909	2.5642	0.147924	0.0631141	0.193646	0.0987391	0.0624804	0.934653	0.253028	0.336674	0.132376	0	2.19722	33.33	0	18.7974	29.8881	33.6866	38.9674	0.455394	0.792	1.07302	0.043303	0.044043	0.044628	2.9302	0.20539	6.37247	4.8688	1	3.2581	3.3673	50.4633	0.0657	0.344012	0.0588981	0.546068
000672	Shangfeng Cement	2014	Non metallic mineral products industry	10.8816	1.72385e+06	0.87143	22.0714	0.538752	0.103176	0.22752	0.291595	0.134997	0.606891	0.456976	0.20777	0.0297232	0.0786339	0.520517	0.0749156	0.892066	0.075839	0.162911	0.0734077	0	2.19722	33.33	1	31.1902	65.7318	78.9045	82.4347	0.697885	1.5297	1.64297	0.160984	0.170658	0.170986	15.2831	0.727155	4.14146	1.37522	0	2.94444	3.13549	83.833	0	0.0871888	0.0484215	0.764282
000672	Shangfeng Cement	2015	Non metallic mineral products industry	10.9102	1.95745e+06	1.10393	22.2661	0.601407	0.0140879	0.0330019	0.167131	0.0296581	0.49691	0.373631	0.0388602	0.0487844	0.0670842	0.529508	0.139848	0.830805	-0.259843	0.214966	0.0941484	0	2.19722	33.33	1	31.1921	65.7337	78.9063	81.4455	0.697885	1.5297	1.61109	0.160995	0.170669	0.170881	15.2831	0.777636	3.70889	1.28595	0	2.99573	3.17805	84.2125	0.0157	0.121364	0.07317	0.47501
000672	Shangfeng Cement	2016	Non metallic mineral products industry	11.0664	1.9561e+06	1.10259	22.4834	0.724193	0.0265077	0.0801908	0.202465	0.0476834	0.585094	0.259287	0.0937047	0.0283196	0.208457	0.403617	0.115649	0.860455	0.439645	0.242619	0.0329667	0	2.19722	33.33	1	32.2714	61.2821	68.8163	69.5073	0.522193	1.1326	1.15384	0.147326	0.152424	0.152437	15.8123	0.407938	6.26221	2.45135	0	3.04452	3.21888	68.9237	0.012	0.103351	0.0727809	0.555911
000672	Shangfeng Cement	2017	Non metallic mineral products industry	11.2045	2.13975e+06	1.28536	22.513	0.607327	0.130133	0.388334	0.34688	0.167374	0.762301	0.481059	0.171922	0.0246706	0.150407	0.392387	0.109907	0.866974	0.573193	0.0300542	0.0321105	0	2.19722	33.33	1	32.2714	56.9827	63.8147	65.0775	0.44609	0.9777	1.01657	0.135509	0.139613	0.139648	15.8123	0.518649	3.3635	1.92809	0	3.09104	3.2581	65.3232	0	0.0807334	0.0577148	0.777495
000672	Shangfeng Cement	2018	Non metallic mineral products industry	11.2763	2.06842e+06	1.21436	22.6695	0.490646	0.228942	0.502539	0.467035	0.280324	1.0929	0.735802	0.259592	0.0206834	0.163549	0.316734	0.102549	0.87819	0.156302	0.169458	0.0331149	0	2.19722	33.33	1	32.2714	56.9828	63.7473	65.0441	0.44609	0.9755	1.01553	0.135509	0.139608	0.139644	15.8123	0.679674	1.92529	1.47129	0	3.13549	3.29584	65.8298	0	0.0707281	0.0501936	0.816705
000672	Shangfeng Cement	2019	Non metallic mineral products industry	11.3567	2.15439e+06	1.29993	23.0157	0.41616	0.281403	0.508885	0.487956	0.320845	1.31793	1.08237	0.315671	0.0183211	0.0912301	0.267874	0.140723	0.845957	0.397296	0.413718	0.0507317	0	2.19722	33.33	1	32.2714	56.9828	63.9903	66.9666	0.44609	0.9833	1.07511	0.135509	0.138998	0.13919	15.8123	0.521001	2.57472	1.91938	0	3.17805	3.3322	67.6773	0	0.0616213	0.0435931	0.877069
000672	Shangfeng Cement	2020	Non metallic mineral products industry	11.3654	2.34233e+06	1.48697	23.1484	0.366158	0.193057	0.31623	0.485961	0.318194	1.48804	1.25334	0.178185	0.016461	0.0753193	0.257179	0.117928	0.870523	-0.132186	0.141853	0.0868123	0	2.19722	33.33	1	30.8678	55.5792	62.4151	64.4621	0.466374	1.0224	1.08833	0.126647	0.12981	0.129902	15.1263	0.564829	2.21552	1.77045	0	3.21888	3.3673	63.7398	0	0.0796338	0.0656184	0.606729
000672	Shangfeng Cement	2021	Non metallic mineral products industry	11.4449	2.34233e+06	1.48698	23.4396	0.402857	0.170552	0.278297	0.435764	0.271064	1.36647	1.17137	0.187766	0.0198678	0.0674467	0.240144	0.123184	0.866135	0.292623	0.338091	0.0985074	0	2.19722	33.33	1	31.6462	56.3575	61.5671	64.3421	0.454897	0.9457	1.03317	0.131513	0.13301	0.133254	15.5085	0.674558	1.80794	1.48245	0	3.2581	3.4012	68.7476	0	0.0795227	0.0652511	0.629194
000677	Hengtian Sea Dragon	2014	Chemical fiber manufacturing industry	10.7278	615509	-0.23164	21.8261	0.811452	-0.135506	-0.788506	-0.0153623	-0.23822	0.357472	0.250633	0.0144235	0.0490575	0.0763314	0.617589	0.101149	0.898851	-0.235592	-0.0947129	0.0231	1	2.19722	33.33	0	29.7668	35.9442	39.3373	41.5136	0.120038	0.3211	0.394628	0.090561	0.091144	0.091251	0	0.372598	9.93157	2.68386	1	2.94444	3.29584	40.5	0	0.120098	0.099322	0.568825
000677	Hengtian Sea Dragon	2015	Chemical fiber manufacturing industry	10.8015	175064	-0.66999	21.8261	0.811452	-0.135506	-0.788506	-0.0153623	-0.23822	0.357472	0.250633	0.0144235	0.0490575	0.0763314	0.617589	0.101149	0.898851	-0.235592	-0.0947129	0.0231	1	2.19722	33.33	0	29.7668	35.9442	39.3373	41.5136	0.120038	0.3211	0.394628	0.090561	0.091144	0.091251	0	0.372598	9.93157	2.68386	1	2.94444	3.29584	40.5	0	0.120098	0.099322	0.568825
000677	Hengtian Sea Dragon	2016	Chemical fiber manufacturing industry	10.8265	1.14716e+06	0.29749	20.5541	0.238342	0.0194575	0.0256156	0.153947	0.0334622	1.85874	1.5288	0.00323526	0.122253	0.0690635	0.498498	0.103275	0.896725	-0.765229	0.020333	0.00799749	0	2.19722	33.33	0	23.1487	34.8018	36.6933	38.4083	0.440257	0.5853	0.659199	0.064186	0.06439	0.06445	12.5566	0.130086	9.77987	7.68724	0	3.04452	3.3673	35.4147	0	0.113778	0.0737784	0.581477
000677	Hengtian Sea Dragon	2017	Chemical fiber manufacturing industry	10.956	1.12606e+06	0.27648	20.5546	0.229517	0.00915599	0.0119519	0.120942	0.0139504	1.83612	1.40544	0.00144448	0.149167	0.0788705	0.461089	0.0999389	0	0.140321	0.000431505	0.0949965	0	2.19722	33.33	0	23.1487	35.3945	36.5671	38.4245	0.440257	0.5797	0.659899	0.064395	0.064463	0.064534	12.5566	0.232552	5.28316	4.30011	0	3.09104	3.4012	35.9917	0	0.0830449	0.0466815	0.656323
000677	Hengtian Sea Dragon	2018	Chemical fiber manufacturing industry	11.0378	1.17247e+06	0.32267	20.5871	0.246866	0.00745715	0.00979056	0.118347	0.00905986	1.66556	1.17803	0.0716752	0.142278	0.106016	0.531965	0.0935508	0	0.275136	0.0331014	0.0489091	0	2.19722	33.33	0	23.1487	34.4432	35.7052	37.1167	0.440257	0.5425	0.603399	0.064094	0.064174	0.064214	12.5566	0.354504	3.41769	2.82084	0	3.13549	3.43399	34.6115	0	0.0725443	0.0379177	0.823098
000677	Hengtian Sea Dragon	2019	Chemical fiber manufacturing industry	11.1049	1.00502e+06	0.15602	20.5768	0.218258	0.0207089	0.026987	0.157646	0.0227406	2.19871	1.68104	0.094026	0.147246	0.0948081	0.492246	0.091407	0	0.118636	-0.0102399	0.00498125	0	1.79176	50	0	23.1487	34.4002	35.7775	37.3317	0.440257	0.5456	0.612691	0.064085	0.064182	0.064231	0.0023	0.255812	4.72133	3.90912	0	3.17805	3.46574	34.7209	0	0.0890919	0.0440752	0.910659
000677	Hengtian Sea Dragon	2020	Chemical fiber manufacturing industry	11.1054	1.0437e+06	0.19452	20.5808	0.202091	0.0193169	0.0244566	0.149214	0.0245773	2.64883	2.12943	0.056092	0.133729	0.0873808	0.452859	0.0882601	0	-0.139655	0.00399629	0.00328415	0	2.19722	33.33	0	23.1487	34.3451	35.5545	37.2459	0.440257	0.5361	0.608985	0.064074	0.064148	0.064209	0.0023	0.338782	3.44608	2.95175	0	3.21888	3.49651	33.8106	0	0.084614	0.0470131	0.785963
000677	Hengtian Sea Dragon	2021	Chemical fiber manufacturing industry	11.2962	1.0437e+06	0.19452	20.7858	0.207755	0.160533	0.201982	0.295604	0.145251	3.28902	2.65856	0.0764612	0.204405	0.109627	0.343827	0.0696332	0	0.569292	0.227534	0.0133843	0	2.19722	33.33	0	23.1487	36.0083	38.1322	39.8017	0.440257	0.6471	0.719392	0.064685	0.064912	0.064971	0.0023	0.348461	3.36008	2.86977	0	3.2581	3.52636	34.0776	0	0.0670934	0.0388773	1.10521
000683	Yuanxing Energy	2014	Chemical raw material and chemical product manufacturing industry	10.9226	2.8051e+06	1.94755	23.6952	0.562241	0.0176887	0.0434493	0.301665	0.038432	0.533549	0.494446	0.0391116	0.00410348	0.0154661	0.519603	0.0502549	0.949465	1.11797	0.661348	0.0293401	0	2.19722	33.33	0	42.4833	47.3165	51.6093	56.3067	0.0609875	0.2149	0.325384	0.181658	0.182579	0.183271	7.151	1.049	0.939206	0.953285	0	2.89037	2.89037	48.8966	0.0002	0.150134	0.071727	0.460259
000683	Yuanxing Energy	2015	Chemical raw material and chemical product manufacturing industry	10.9739	3.02512e+06	2.16652	23.6876	0.57365	0.00538274	0.0124578	0.295352	0.0143106	0.475772	0.45148	0.0333078	0.00594122	0.0100275	0.510692	0.0488191	0.951019	0.0164403	-0.00759324	0.0418583	0	2.19722	33.33	0	36.7379	46.2318	53.0498	58.7205	0.131588	0.4439	0.598363	0.139475	0.14208	0.142951	9.509	0.979431	1.08535	1.021	0	2.94444	2.94444	58.8483	0.0002	0.173111	0.0983025	0.376138
000683	Yuanxing Energy	2016	Chemical raw material and chemical product manufacturing industry	11.0759	3.34901e+06	2.48887	23.8249	0.56106	-0.0304505	-0.0703122	0.194173	-0.0693526	0.538128	0.517693	0.0216913	0.0116707	0.010218	0.437838	0.0418126	0.958046	0.248405	0.147133	0.047544	1	2.19722	33.33	0	34.1341	40.9557	46.7224	53.944	0.10102	0.3686	0.580358	0.11884	0.120503	0.121609	9.9511	0.944947	1.27106	1.05826	0	2.99573	2.99573	57.933	0.0003	0.126978	0.0777928	0.439068
000683	Yuanxing Energy	2017	Chemical raw material and chemical product manufacturing industry	11.2027	3.40146e+06	2.54107	23.8161	0.522167	0.0424378	0.0925982	0.306026	0.091169	0.593196	0.572852	0.0638998	0.00803632	0.00952937	0.420423	0.0428601	0.956997	0.127847	-0.00877255	0.0471562	0	2.19722	33.33	0	33.3359	40.0434	45.7135	50.937	0.101708	0.3713	0.527995	0.113378	0.114985	0.115713	10.075	0.968197	1.09627	1.03285	0	3.04452	3.04452	50.8795	0.5529	0.133817	0.0823762	0.465486
000683	Yuanxing Energy	2018	Chemical raw material and chemical product manufacturing industry	11.235	3.21875e+06	2.35923	23.8851	0.502393	0.0717802	0.147072	0.413212	0.18361	0.622636	0.583829	0.0736248	0.00710333	0.0169456	0.384335	0.0377821	0.962085	-0.133965	0.0714799	0.0705307	0	2.48491	25	0	33.2564	38.1424	41.8201	45.9833	0.0774144	0.2574	0.38269	0.111796	0.112472	0.112897	10.0873	1.0761	0.802076	0.929279	0	3.09104	3.09104	46.7187	0.6005	0.138068	0.0844539	0.390939
000683	Yuanxing Energy	2019	Chemical raw material and chemical product manufacturing industry	11.2667	4.04194e+06	3.17852	23.8811	0.483047	0.0370418	0.0730231	0.364996	0.113469	0.66708	0.610853	0.0646962	0.0067201	0.0218039	0.538779	0.0367082	0.963158	-0.137878	-0.00399874	0.0176634	0	2.48491	33.33	0	28.6029	38.9641	40.4478	42.0603	0.184071	0.414	0.470491	0.087182	0.087293	0.087357	10.7987	1.14337	0.732697	0.874606	0	3.13549	3.13549	41.3876	0.6085	0.156363	0.100975	0.326448
000683	Yuanxing Energy	2020	Chemical raw material and chemical product manufacturing industry	11.2875	4.33152e+06	3.46671	23.8698	0.479072	0.00540551	0.0104167	0.24461	0.0164222	0.488834	0.450872	0.0855421	0.00538232	0.016118	0.557366	0.0670427	0.932822	0.000628805	-0.0112454	0.0347191	0	2.48491	33.33	0	29.974	36.9823	39.3509	42.6632	0.178174	0.313	0.42334	0.092974	0.093264	0.093498	10.583	1.18655	0.667732	0.842783	0	3.17805	3.17805	43.0042	0.4171	0.139532	0.115882	0.329159
000683	Yuanxing Energy	2021	Chemical raw material and chemical product manufacturing industry	11.4684	4.33152e+06	3.46671	23.9905	0.348293	0.229772	0.389272	0.413916	0.468044	0.993659	0.914314	0.132983	0.00374151	0.0257491	0.383597	0.0369938	0.962886	0.57813	0.128296	0.0332993	0	2.48491	33.33	0	30.5572	37.3739	39.9342	43.9533	0.154854	0.3066	0.438394	0.096048	0.096377	0.096704	10.4897	0.748777	1.56821	1.33551	0	3.21888	3.21888	53.4793	0.4157	0.0878586	0.0749203	0.490919
000700	Molding Technology	2014	automotive industry	11.0689	642379	-0.2049	22.0915	0.64609	0.0636708	0.168858	0.233956	0.0732867	0.666453	0.502542	0.0979862	0.114743	0.094966	0.214772	0.0149956	0.985004	0.170369	0.010479	0.0537027	0	1.60944	40	1	36.2941	39.7153	40.6644	42.6223	0.0805938	0.1207	0.174359	0.132607	0.132652	0.132728	0	0.614014	2.77623	1.62863	0	2.89037	3.29584	41.7562	0	0.134614	0.103843	0.86879
000700	Molding Technology	2015	automotive industry	11.0404	688727	-0.15877	22.2401	0.470709	0.0698557	0.155893	0.235002	0.0945072	0.76079	0.602288	0.0571829	0.105366	0.0701217	0.310285	0.0140717	0.985928	-0.0762931	0.160153	0.0765445	0	1.60944	40	1	34.0422	41.3082	47.3747	53.5397	0.111293	0.3916	0.572745	0.118532	0.120386	0.12135	0	0.456721	3.60779	2.18952	0	2.94444	3.3322	59.537	0	0.147368	0.117698	0.739157
000700	Molding Technology	2016	automotive industry	11.1845	942642	0.09394	22.504	0.477059	0.0354882	0.0675067	0.223029	0.0583428	0.739822	0.592946	0.0526098	0.0900221	0.0623819	0.240373	0.0201899	0	0.0174303	0.302043	0.111639	0	1.60944	40	1	33.0662	36.3196	38.2873	40.8334	0.0573467	0.1581	0.234898	0.109881	0.110079	0.11022	11.7002	0.678991	1.92976	1.47277	0	2.99573	3.3673	43.31	0	0.167526	0.142526	0.608271
000700	Molding Technology	2017	automotive industry	11.2455	736870	-0.11086	22.7425	0.64302	0.0199698	0.046429	0.218042	0.0309816	0.746852	0.559136	0.0101085	0.0954541	0.093605	0.250093	0.0204713	0	0.360113	0.269299	0.158429	0	1.60944	40	1	33.0662	34.7834	35.7241	37.0749	0.0342087	0.0804	0.121233	0.1095	0.109544	0.109582	11.4703	0.849015	1.74422	1.17783	0	3.04452	3.4012	34.9595	0	0.188381	0.159861	0.644568
000700	Molding Technology	2018	automotive industry	11.3374	771020	-0.07687	22.7244	0.685327	0.00136486	0.00406187	0.191262	0.00205184	0.730268	0.500223	-0.00198077	0.125439	0.120267	0.345595	0.0204754	0	0.144119	-0.0179124	0.0671856	0	1.60944	40	1	35.7794	43.0485	44.175	45.7738	0.185787	0.2345	0.279334	0.132474	0.132538	0.13259	14.782	0.987356	1.04827	1.01281	0	3.09104	3.43399	43.1101	0	0.180449	0.145977	0.665188
000700	Molding Technology	2019	automotive industry	11.3991	1.09016e+06	0.24076	22.7832	0.696701	0.0133388	0.043193	0.181436	0.0185195	0.83514	0.629863	0.0215172	0.136792	0.112027	0.372403	0.0251533	0	0.105501	0.060574	0.0461217	0	1.60944	40	1	35.7793	43.6582	44.7702	46.4321	0.185787	0.2513	0.297736	0.132586	0.132648	0.132704	14.782	0.912172	1.36613	1.09628	0	3.13549	3.46574	42.8771	0	0.125442	0.0983659	0.720258
000700	Molding Technology	2020	automotive industry	11.4168	812539	-0.03555	22.8446	0.670059	-0.000786679	-0.00248141	0.170749	-0.00104343	0.820003	0.613487	0.0300984	0.172075	0.120704	0.327819	0.0226841	0	0.111617	0.0632756	0.0659818	1	1.60944	40	1	32.2729	38.7233	39.4185	40.6476	0.185787	0.2213	0.259493	0.10777	0.107794	0.107825	13.2739	0.808472	1.81585	1.2369	0	3.17805	3.49651	38.7474	0	0.118162	0.100614	0.753934
000700	Molding Technology	2021	automotive industry	11.5221	812540	-0.03554	22.8416	0.722761	-0.0235738	-0.0776399	0.173308	-0.0265713	0.8364	0.659501	0.0504506	0.181368	0.112897	0.281511	0.0206826	0	0.211007	-0.00301031	0.0426479	1	1.60944	40	1	37.8534	38.6644	39.3078	40.7056	0.0116497	0.0386	0.0753459	0.143321	0.143342	0.143382	12.8614	0.77814	2.02841	1.28512	0	3.21888	3.52636	37.8547	0	0.104529	0.0849341	0.887188
000703	Hengyi Petrochemical	2014	Chemical fiber manufacturing industry	11.0576	2.28114e+06	1.42608	24.0091	0.737606	-0.0156895	-0.0551127	0.041258	-0.0141277	0.650646	0.569797	0.0703561	0.0368795	0.0554209	0.390942	0.0243176	0.975682	-0.0874151	0.122953	0.0217075	1	2.19722	33.33	0	70.0268	71.0209	71.8393	73.236	0.0078661	0.0258	0.0458296	0.490425	0.490459	0.4905	7.8491	0.887093	1.48506	1.12728	0	2.89037	3.21888	74.737	0	0.023161	0.0115629	1.11055
000703	Hengyi Petrochemical	2015	Chemical fiber manufacturing industry	11.106	2.06739e+06	1.21334	23.9505	0.669643	0.00624316	0.0211361	0.0436023	0.00534799	0.548036	0.452113	0.0162716	0.0352749	0.061458	0.381908	0.0243204	0.97568	0.0803621	-0.0569998	0.00982938	0	2.19722	33.33	1	61.8483	74.1028	76.0938	78.1058	0.174353	0.2302	0.262863	0.394365	0.394569	0.394651	7.1682	0.821939	1.74247	1.21663	0	2.94444	3.2581	79.6805	0.6048	0.022283	0.0114628	1.16738
000703	Hengyi Petrochemical	2016	Chemical fiber manufacturing industry	11.1961	2.26788e+06	1.41288	24.0387	0.52011	0.0336972	0.0825061	0.0343137	0.027411	0.830587	0.689099	0.112446	0.0240981	0.0708044	0.298499	0.00919766	0	0.0693203	0.0922515	0.0313162	0	2.19722	33.33	1	50.5035	63.1081	67.0179	75.6079	0.172161	0.3267	0.49708	0.264149	0.264914	0.266437	11.5985	0.776427	1.84257	1.28795	0	2.99573	3.29584	81.9958	0.3658	0.0157478	0.0116477	1.22933
000703	Hengyi Petrochemical	2017	Chemical fiber manufacturing industry	11.3726	2.09829e+06	1.2441	24.2279	0.523542	0.060655	0.12689	0.0372386	0.028685	0.654411	0.54105	0.0710151	0.0367955	0.0578081	0.233583	0.00753472	0	0.982886	0.208236	0.205269	0	2.19722	33.33	0	41.6489	53.1973	56.5022	62.6781	0.205149	0.3565	0.504916	0.181666	0.182212	0.183015	22.4799	0.653943	2.24321	1.52919	0	3.04452	3.3322	71.131	1.186	0.00878961	0.00629917	2.11452
000703	Hengyi Petrochemical	2018	Chemical fiber manufacturing industry	11.4124	1.49311e+06	0.64179	24.8113	0.626552	0.0483014	0.117711	0.0391135	0.0264094	0.694389	0.578499	0.0280855	0.0231024	0.0462523	0.201011	0.0168759	0.979403	0.321447	0.792257	0.375298	0	2.19722	33.33	0	44.395	55.2845	61.0019	70.3602	0.169013	0.3741	0.584868	0.203868	0.205503	0.207442	14.3458	0.895907	1.35961	1.11619	0	3.09104	3.3673	75.1632	1.0415	0.0096397	0.00589992	1.82894
000703	Hengyi Petrochemical	2019	Chemical fiber manufacturing industry	11.4442	2.94946e+06	2.09122	25.1686	0.659003	0.055513	0.15666	0.0706565	0.050498	0.702367	0.462955	-0.00131504	0.0691093	0.107394	0.454949	0.0182754	0.979121	-0.0627109	0.429454	0.189725	0	1.94591	42.86	0	41.0615	51.1318	56.4191	65.0785	0.168987	0.3738	0.584903	0.1744	0.175798	0.177387	14.3458	0.910005	1.36105	1.0989	0	3.13549	3.4012	72.2096	0.6528	0.0130518	0.00732665	1.09931
000703	Hengyi Petrochemical	2020	Chemical fiber manufacturing industry	11.4672	2.99213e+06	2.13369	25.2479	0.671666	0.0429836	0.128534	0.0691869	0.0441354	0.706814	0.471448	0.0543438	0.0420522	0.104605	0.450679	0.0193021	0.978293	0.0855192	0.0824762	0.0958862	0	2.19722	33.33	1	40.8598	52.1244	58.3842	65.3637	0.170401	0.4288	0.599707	0.173651	0.175656	0.176709	14.3951	0.85896	1.55569	1.1642	0	3.17805	3.43399	66.4992	0.6943	0.0137483	0.0112248	0.973904
000703	Hengyi Petrochemical	2021	Chemical fiber manufacturing industry	11.6313	2.99213e+06	2.13369	25.3824	0.687916	0.0400214	0.125199	0.0571525	0.0306894	0.736936	0.505895	0.0734718	0.0609844	0.114642	0.436934	0.0183316	0.979566	0.492307	0.144034	0.0651109	0	2.19722	33.33	1	40.6116	51.0635	56.4944	63.4995	0.172161	0.391	0.56358	0.171016	0.172491	0.173488	21.4458	0.950122	1.18202	1.0525	0	3.21888	3.46574	65.4977	0.6972	0.0101981	0.00842977	1.30408
000726	Lutai A	2014	textile industry	10.8952	483984	-0.36254	22.8782	0.186753	0.114953	0.145838	0.313647	0.15874	2.06102	0.852177	0.128899	0.0245687	0.203134	0.571516	0.0433211	0.95429	-0.0476296	0.0256448	0.0899629	0	2.56495	38.46	0	14.685	30.241	33.775	37.5614	0.842389	1.3002	1.5578	0.037883	0.038508	0.038799	11.6051	0.753643	1.63324	1.32689	0	2.70805	3.09104	39.9468	0.1959	0.131745	0.102849	0.724158
000726	Lutai A	2015	textile industry	10.9603	376597	-0.46942	22.9306	0.199597	0.0830238	0.102923	0.296807	0.119149	2.04104	0.973031	0.113032	0.0289125	0.191831	0.539818	0.0399713	0.957761	0.000589006	0.0537224	0.0528098	0	2.56495	38.46	1	14.685	29.1811	32.8067	38.2503	0.842389	1.2342	1.60471	0.03732	0.037983	0.038622	11.6051	0.710947	1.77581	1.40657	0	2.77259	3.13549	41.8523	0.1887	0.139736	0.108646	0.696809
000726	Lutai A	2016	textile industry	11.0171	432143	-0.41413	22.9647	0.211971	0.0922328	0.116146	0.33046	0.142613	1.91968	0.8377	0.139338	0.0311605	0.19312	0.557487	0.0408471	0.956962	-0.0310321	0.0347516	0.0947181	0	2.56495	38.46	1	15.2128	30.2298	34.0915	38.5553	0.842389	1.2413	1.5344	0.04005	0.040807	0.041233	11.4075	0.773858	1.59428	1.29223	0	2.83321	3.17805	41.7988	0.1496	0.136794	0.110235	0.646736
000726	Lutai A	2017	textile industry	11.079	370731	-0.47526	23.0428	0.235536	0.0902371	0.116317	0.301468	0.13782	1.65413	0.686183	0.102062	0.0328476	0.206542	0.533035	0.0490578	0.948915	0.0714628	0.0811643	0.0656128	0	2.63906	35.71	1	15.2128	30.2298	34.3242	39.5866	0.842389	1.2564	1.60219	0.04005	0.040891	0.041512	11.4075	0.902789	1.29934	1.10768	0	2.89037	3.21888	44.2025	0.1532	0.124132	0.101655	0.654746
000726	Lutai A	2018	textile industry	11.1603	387134	-0.45893	23.0782	0.266844	0.0828837	0.110728	0.293298	0.124755	1.46831	0.586857	0.135735	0.035549	0.198654	0.54552	0.0454261	0.952618	0.073306	0.0360977	0.0913213	0	2.63906	35.71	1	15.2128	31.7148	36.0789	42.786	0.842389	1.3721	1.8125	0.040925	0.041877	0.042833	11.4075	0.93883	1.15955	1.06516	0	2.94444	3.2581	46.3587	0.1196	0.07981	0.0568263	0.664374
000726	Lutai A	2019	textile industry	11.2086	406168	-0.43999	23.1986	0.301725	0.0882414	0.123472	0.295642	0.14546	1.32776	0.567771	0.0913817	0.0433562	0.203737	0.505837	0.0434548	0.954815	-0.0112919	0.12789	0.0749649	0	2.63906	35.71	1	16.3559	33.1289	37.821	44.735	0.842389	1.3117	1.7351	0.046632	0.047733	0.048806	12.27	1.07979	0.946081	0.926104	0	2.99573	3.29584	47.7141	0.1277	0.0888641	0.0641299	0.606638
000726	Lutai A	2020	textile industry	11.2004	457748	-0.38865	23.2189	0.332915	0.00741943	0.0108706	0.213258	0.018751	2.68479	1.62168	0.0489316	0.0430692	0.163972	0.466747	0.0307953	0.967509	-0.301433	0.0205691	0.0488124	0	2.63906	35.71	1	16.3557	32.501	35.3527	38.482	0.842389	1.1614	1.35282	0.046294	0.046722	0.046918	12.27	1.27824	0.707362	0.782324	0	3.04452	3.3322	39.6102	0.1243	0.102368	0.0759082	0.395682
000726	Lutai A	2021	textile industry	11.2637	457749	-0.38865	23.2872	0.355742	0.0260637	0.0397748	0.207183	0.0624869	2.61673	1.48883	0.0268061	0.0498395	0.180589	0.428236	0.0279606	0.970456	0.102508	0.070678	0.0354983	0	2.48491	33.33	1	15.9069	31.5604	33.2656	36.222	0.842389	1.0905	1.27713	0.043767	0.043925	0.0441	11.9325	1.38202	0.680175	0.723581	0	3.09104	3.3673	36.2766	0.3822	0.0869112	0.0640251	0.417107
000731	Sichuan Meifeng	2014	Chemical raw material and chemical product manufacturing industry	10.9215	1.38791e+06	0.53709	22.2329	0.389214	-0.0524977	-0.0846052	0.0464368	-0.0514532	1.1935	0.996042	-0.00638594	0.0161878	0.0567864	0.519867	0.0625673	0.937433	-0.173181	-0.0617841	0.0895029	1	1.79176	50	0	12.1818	18.5574	19.8627	22.1475	0.425315	0.6297	0.818081	0.017667	0.017756	0.017861	0	0.650179	1.8811	1.53804	1	2.89037	3.04452	23.7717	0.0308	0.0614361	0.035528	1.0203
000731	Sichuan Meifeng	2015	Chemical raw material and chemical product manufacturing industry	10.948	1.56287e+06	0.71122	22.3491	0.443723	0.0118514	0.0203651	0.112592	0.014493	1.04741	0.847142	0.061544	0.0430238	0.0736378	0.472319	0.0547641	0.945236	-0.176292	0.123179	0.05524	0	1.94591	42.86	0	12.1818	18.125	19.3662	21.7529	0.365364	0.5895	0.785688	0.017043	0.017121	0.017239	0	0.638738	2.01674	1.56559	1	2.94444	3.09104	17.8316	0	0.0772472	0.0484243	0.817737
000731	Sichuan Meifeng	2016	Chemical raw material and chemical product manufacturing industry	10.9552	1.55824e+06	0.70661	22.2797	0.458739	-0.0532927	-0.0970672	0.0996778	-0.110456	0.941668	0.71037	0.063781	0.0119246	0.0793927	0.471661	0.0665518	0	-0.396665	-0.0669941	0.0489424	1	1.79176	50	1	12.1818	17.3088	18.5811	20.6986	0.365364	0.5255	0.699133	0.016866	0.016947	0.017038	0	0.587004	2.29987	1.70357	1	2.99573	3.13549	18.9013	0	0.146396	0.0856025	0.482477
000731	Sichuan Meifeng	2017	Chemical raw material and chemical product manufacturing industry	11.0772	1.65205e+06	0.79997	22.1988	0.379162	0.0324202	0.0559509	0.24634	0.058451	1.22883	1.05542	0.126581	0.00978855	0.0453639	0.59001	0.0699661	0	0.0666382	-0.0777116	0.00975742	0	1.94591	42.86	0	12.1818	18.4313	20.4186	23.1799	0.365364	0.6757	0.90283	0.017144	0.017357	0.017512	0	0.685686	1.73835	1.45839	1	3.04452	3.17805	20.9555	0	0.127354	0.0769187	0.554656
000731	Sichuan Meifeng	2018	Chemical raw material and chemical product manufacturing industry	11.1377	1.66526e+06	0.81312	22.1462	0.301836	0.052299	0.0794234	0.265148	0.08442	1.69801	1.35368	0.10708	0.0114404	0.0688843	0.570002	0.0713759	0	0.0442718	-0.0513183	0.00812672	0	1.79176	50	0	12.1818	20.2766	23.4244	27.5898	0.365364	0.9228	1.26484	0.018149	0.018645	0.019003	0	0.982824	1.02503	1.01748	1	3.09104	3.21888	20.3776	0	0.135307	0.0910444	0.61951
000731	Sichuan Meifeng	2019	Chemical raw material and chemical product manufacturing industry	11.2032	1.65429e+06	0.80221	22.0639	0.241189	0.0217208	0.0298674	0.166269	0.029553	1.94936	1.57216	0.0978571	0.0128789	0.0635829	0.573616	0.0751257	0	0.109553	-0.0789329	0.0035779	0	1.79176	50	1	12.1818	21.2282	29.1317	34.1945	0.377259	1.3916	1.80701	0.018933	0.022075	0.022614	0	0.954594	1.06268	1.04756	1	3.13549	3.2581	24.5977	0	0.119937	0.0781395	0.734978
000731	Sichuan Meifeng	2020	Chemical raw material and chemical product manufacturing industry	11.2244	1.67232e+06	0.82015	22.1106	0.258321	0.0252243	0.0336304	0.158384	0.0338893	2.16827	1.92388	0.0793326	0.0202536	0.0456818	0.500758	0.0689725	0	-0.00570736	0.0477748	0.00533745	0	1.79176	50	1	12.1818	20.8922	23.2699	26.131	0.365364	0.9105	1.14509	0.018635	0.018938	0.019118	0	0.988454	1.01575	1.01168	1	3.17805	3.29584	20.9554	0	0.109256	0.0864758	0.744316
000731	Sichuan Meifeng	2021	Chemical raw material and chemical product manufacturing industry	11.3869	1.67233e+06	0.82016	22.2076	0.18259	0.156563	0.200367	0.298834	0.161041	3.24906	2.76314	0.153538	0.0139193	0.0763764	0.410139	0.045249	0	0.404662	0.101808	0.0172326	0	1.79176	50	1	12.3016	19.1064	20.4817	22.7594	0.365364	0.665	0.850117	0.017687	0.017783	0.017888	0	0.640753	1.6859	1.56067	1	3.21888	3.3322	17.3852	0	0.101268	0.0831184	0.972189
000738	AVIC Dynamic Control	2014	Railway, ship, aerospace and other transportation equipment manufacturing industry	10.9229	340851	-0.50499	22.5972	0.281929	0.0291439	0.0411618	0.215234	0.0734405	3.24708	2.55477	0.021207	0.140221	0.131317	0.241164	0.0629433	0.936843	-0.0138748	0.00712502	0.0552865	0	2.56495	38.46	0	23.344	53.1903	65.3186	68.7109	0.744823	1.7986	1.94341	0.100249	0.111173	0.111437	14.9213	0.313569	4.04856	3.18909	1	2.89037	2.89037	70.7974	0	0.126776	0.119152	0.396837
000738	AVIC Dynamic Control	2015	Railway, ship, aerospace and other transportation equipment manufacturing industry	10.9333	387025	-0.45904	22.6618	0.277251	0.0296192	0.04111	0.231071	0.0767289	2.6951	2.18282	0.0913289	0.119729	0.118062	0.248273	0.060882	0.938918	0.00875455	0.0666845	0.053217	0	2.48491	33.33	0	23.344	53.1903	65.3258	70.9554	0.744823	1.7991	2.03956	0.100249	0.111175	0.111831	15.2116	0.182128	7.2133	5.49066	1	2.94444	2.94444	75.8701	0.0018	0.145268	0.13835	0.386024
000738	AVIC Dynamic Control	2016	Railway, ship, aerospace and other transportation equipment manufacturing industry	11.0516	427246	-0.41901	22.6471	0.23758	0.0305457	0.0411423	0.250025	0.0841474	2.65625	2.16031	0.0272793	0.188827	0.114176	0.275392	0.0620589	0.937738	-0.0363762	-0.0145871	0.0406643	0	2.19722	33.33	0	23.344	53.1903	64.4061	68.1662	0.744823	1.7596	1.92008	0.100249	0.109231	0.109538	14.4913	0.228466	5.42934	4.37702	1	2.99573	2.99573	73.6955	0.0009	0.17803	0.169314	0.363002
000738	Aircraft engine control	2017	Railway, ship, aerospace and other transportation equipment manufacturing industry	11.1191	454645	-0.39174	22.694	0.24138	0.0309587	0.0407096	0.277286	0.0850105	3.32618	2.70682	0.138993	0.120559	0.111874	0.260965	0.0596399	0	0.0197893	0.0480595	0.0601289	0	2.19722	33.33	0	23.344	53.1903	63.5652	66.8357	0.744823	1.7237	1.86308	0.100249	0.108975	0.10922	10.7928	0.372807	3.21765	2.68235	1	3.04452	3.04452	71.1439	0.0009	0.161904	0.154823	0.364174
000738	Aircraft engine control	2018	Railway, ship, aerospace and other transportation equipment manufacturing industry	11.2217	515633	-0.33104	22.7054	0.219198	0.0356619	0.0463278	0.272965	0.0937133	2.99551	2.34928	-0.0476729	0.143315	0.128718	0.284266	0.0595403	0	0.0755622	0.0113991	0.0514811	0	2.07944	37.5	0	23.344	53.1903	59.6118	65.6674	0.744823	1.554	1.81304	0.100249	0.102419	0.103204	10.7567	0.471074	2.43803	2.12281	1	3.09104	3.09104	70.1114	0.0009	0.115613	0.1078	0.380543
000738	Aircraft engine control	2019	Railway, ship, aerospace and other transportation equipment manufacturing industry	11.275	570203	-0.27673	22.7895	0.24671	0.0346597	0.0452201	0.258169	0.0849173	3.10477	2.54395	0.147478	0.0965692	0.10791	0.279177	0.0668193	0	0.126013	0.0878216	0.0816547	0	2.56495	30.77	0	22.6444	52.275	57.697	63.3312	0.767872	1.5486	1.79678	0.096499	0.09798	0.098666	10.4549	0.466593	2.51761	2.14319	1	3.13549	3.13549	69.0646	0.0009	0.111394	0.101023	0.408159
000738	Aircraft engine control	2020	Railway, ship, aerospace and other transportation equipment manufacturing industry	11.3229	636339	-0.21091	22.9011	0.273949	0.0444337	0.060134	0.290358	0.106191	3.48983	2.86706	0.045914	0.116	0.112495	0.252365	0.0603284	0	0.131359	0.118071	0.0528354	0	2.48491	33.33	0	21.8328	50.6562	53.7957	57.7051	0.796369	1.4645	1.64305	0.090978	0.091499	0.091828	10.9841	0.307713	4.09867	3.24978	1	3.17805	3.17805	63.3389	0	0.116453	0.109409	0.418432
000738	Aircraft engine control	2021	Railway, ship, aerospace and other transportation equipment manufacturing industry	11.4269	636340	-0.21091	23.3748	0.246407	0.044776	0.0602619	0.282419	0.123893	4.08225	3.6441	0.0630768	0.0590105	0.077427	0.179053	0.0559396	0	0.188086	0.605822	0.0797504	0	2.63906	35.71	0	28.5747	49.8897	53.7919	59.7719	0.516742	0.8827	1.09178	0.107744	0.10851	0.109273	8.3212	0.358331	3.72791	2.79071	1	3.21888	3.21888	69.4814	0	0.0924886	0.0854679	0.361409
000739	Prolo Pharmaceutical	2014	pharmaceutical industry	11.0932	479553	-0.36695	22.345	0.544443	0.0671976	0.156933	0.26021	0.0771877	0.938815	0.703586	0.155406	0.143863	0.115595	0.355524	0.0827853	0.911386	0.0979097	0.0857001	0.115871	0	2.19722	33.33	0	22.5045	41.3483	46.7787	50.7957	0.606575	1.0787	1.25713	0.071976	0.073732	0.074098	13.572	0.541297	3.82962	1.84741	0	2.89037	2.89037	52.6723	0.004	0.171647	0.119027	0.870574
000739	Prolo Pharmaceutical	2015	pharmaceutical industry	11.1928	515530	-0.33114	22.4087	0.552026	0.039827	0.0881821	0.27391	0.0480021	0.919428	0.650094	0.0817733	0.127541	0.133887	0.361556	0.0786695	0.915862	0.0248493	0.0658118	0.0893088	0	2.19722	33.33	0	23.5207	42.3645	47.536	50.0895	0.580349	1.0208	1.12959	0.076653	0.078337	0.078471	13.878	0.540116	3.89125	1.85145	0	2.94444	2.94444	50.6433	0.0053	0.206496	0.150557	0.829692
000739	Prolo Pharmaceutical	2016	pharmaceutical industry	11.2138	550240	-0.2966	22.4494	0.534345	0.0477392	0.104463	0.278257	0.0550894	0.997367	0.735553	0.0321091	0.164381	0.123418	0.384211	0.0713386	0.92341	0.100105	0.0415238	0.0614193	0	2.19722	33.33	0	23.5208	42.3646	48.014	53.1248	0.580349	1.0412	1.25863	0.076654	0.078481	0.079011	13.878	0.502469	3.30057	1.99017	0	2.99573	2.99573	61.9953	0.0053	0.203767	0.137374	0.866576
000739	Prolo Pharmaceutical	2017	pharmaceutical industry	11.2803	649341	-0.19797	22.4622	0.464079	0.0453741	0.0905648	0.308352	0.0462181	1.17754	0.879219	0.0368643	0.192182	0.12777	0.372604	0.0661843	0.928631	0.163358	0.0128434	0.0290843	0	1.94591	42.86	1	26.737	45.0747	49.8527	54.3977	0.49682	0.8642	1.03455	0.091687	0.093225	0.093639	14.895	0.561717	2.49616	1.78025	0	3.04452	3.04452	71.1879	0.0051	0.225154	0.132389	0.981737
000739	Prolo Pharmaceutical	2018	pharmaceutical industry	11.3682	703696	-0.14387	22.4726	0.418463	0.0647737	0.115906	0.319282	0.0581154	1.39517	0.986306	0.144797	0.178137	0.156678	0.342855	0.0596719	0.935198	0.148536	0.0104799	0.0143422	0	1.94591	42.86	1	28.081	46.4187	51.9364	57.2457	0.473059	0.8494	1.03859	0.099055	0.100792	0.101366	15.3	0.521431	2.62185	1.9178	0	3.09104	3.09104	70.4291	0.0051	0.19918	0.072316	1.11457
000739	Prolo Pharmaceutical	2019	pharmaceutical industry	11.3837	739869	-0.10787	22.5985	0.422317	0.0901792	0.155619	0.323704	0.076747	1.54514	1.15747	0.208516	0.157168	0.152247	0.291138	0.0507791	0.946107	0.130844	0.134212	0.00553768	0	1.94591	42.86	1	28.081	46.4187	53.6219	61.3583	0.473059	0.9095	1.18505	0.099055	0.101657	0.10313	15.3	0.367879	4.05666	2.71829	0	3.13549	3.13549	74.4695	0.0051	0.17938	0.0635327	1.17502
000739	Prolo Pharmaceutical	2020	pharmaceutical industry	13.7452	746172	-0.1016	22.7375	0.41417	0.116531	0.200212	0.279585	0.10365	1.69773	1.32272	0.141368	0.144637	0.144925	0.243171	0.0453511	0.951939	0.0927733	0.149052	0.048618	0	1.94591	42.86	0	28.081	46.4187	52.9874	61.3395	0.473059	0.8868	1.18438	0.099055	0.101265	0.102727	20.6352	0.245427	6.2487	4.07452	0	3.17805	3.17805	78.8763	0.0141	0.121523	0.0487247	1.12427
000739	Prolo Pharmaceutical	2021	pharmaceutical industry	11.5029	773527	-0.07437	22.9385	0.447798	0.114725	0.202218	0.265389	0.106854	1.52986	1.19915	0.0667605	0.157859	0.1364	0.21078	0.0403094	0.957474	0.134897	0.222627	0.093655	0	1.94591	42.86	0	28.081	46.4187	52.6992	60.6978	0.473059	0.8764	1.16152	0.099055	0.101113	0.102469	17.6253	0.201596	8.1728	4.96041	0	3.21888	3.21888	82.9287	0.0141	0.101425	0.0508217	1.07366
000756	Xinhua Pharmaceutical	2014	pharmaceutical industry	11.0673	482815	-0.3637	22.169	0.549635	0.0168842	0.0368511	0.2047	0.0190361	0.913387	0.545583	0.0815854	0.0734838	0.13872	0.465459	0.0737223	0.926278	0.132537	0.102822	0.0675886	0	1.94591	28.57	0	35.0842	68.0071	68.4936	69.0694	0.926183	0.9524	0.968675	0.228698	0.228711	0.228718	0	0.784735	1.9064	1.27432	1	2.89037	3.09104	68	0	0.16247	0.07395	0.88696
000756	Xinhua Pharmaceutical	2015	pharmaceutical industry	11.169	543348	-0.30346	22.2256	0.55832	0.021519	0.0482597	0.232594	0.0261351	0.846515	0.56641	0.0776106	0.0699777	0.121649	0.460901	0.0655736	0.934426	0.00202895	0.0581776	0.0398303	0	2.07944	37.5	0	34.4595	67.7151	68.6659	70.3473	0.944822	0.9927	1.04145	0.224791	0.224836	0.224894	0	0.617066	3.09088	1.62057	1	2.94444	3.13549	71.2575	0.0026	0.182659	0.0843076	0.823377
000756	Xinhua Pharmaceutical	2016	pharmaceutical industry	11.1968	584278	-0.26272	22.2757	0.559729	0.0288765	0.0654859	0.249412	0.0331379	0.753395	0.50698	0.0930274	0.0727096	0.118465	0.449098	0.0599805	0	0.116187	0.0513485	0.0505481	0	2.07944	37.5	0	34.4595	68.3058	69.5015	71.2037	0.944733	1.0171	1.0663	0.224903	0.22498	0.225038	0	0.661815	2.7272	1.511	1	2.99573	3.17805	73.7294	0.0026	0.184358	0.0836549	0.871406
000756	Xinhua Pharmaceutical	2017	pharmaceutical industry	11.2503	613094	-0.23404	22.386	0.510879	0.0442655	0.0949818	0.280819	0.0489953	1.34823	0.869831	0.0739473	0.0592791	0.135241	0.408238	0.0613548	0	0.124722	0.116639	0.0552869	0	2.07944	37.5	0	32.9438	67.8294	70.8345	73.514	0.94518	1.15	1.2315	0.206887	0.20747	0.207619	0	0.665965	2.59627	1.50158	1	3.04452	3.21888	84.0188	0.0025	0.198076	0.0851932	0.903466
000756	Xinhua Pharmaceutical	2018	pharmaceutical industry	11.3335	719847	-0.1278	22.501	0.527302	0.0490239	0.10204	0.299201	0.0526672	0.99539	0.592125	0.0582488	0.0578473	0.160869	0.44474	0.0562365	0	0.153276	0.121834	0.0731915	0	2.07944	37.5	0	32.9438	67.8239	69.2581	71.5055	0.945001	1.1023	1.17053	0.206852	0.206955	0.207063	0.0026	0.93362	1.23413	1.0711	1	3.09104	3.2581	71.259	0.0025	0.175658	0.0499038	0.930824
000756	Xinhua Pharmaceutical	2019	pharmaceutical industry	11.3419	790462	-0.05752	22.5852	0.5167	0.0523172	0.109399	0.334397	0.0576373	0.977016	0.522243	0.0541128	0.0480588	0.175627	0.436131	0.0639516	0	0.076452	0.0878726	0.0619511	0	1.94591	42.86	0	32.9438	67.7368	70.5012	73.5586	0.942329	1.14	1.23285	0.206311	0.206693	0.206901	14.8959	0.864829	1.5034	1.1563	1	3.13549	3.29584	71.3215	0.0025	0.198258	0.0574897	0.907697
000756	Xinhua Pharmaceutical	2020	pharmaceutical industry	13.7017	790463	-0.05752	22.6824	0.521879	0.051314	0.106774	0.302151	0.0577984	1.12844	0.656229	0.05924	0.0535615	0.158519	0.439494	0.0633371	0	0.0712744	0.10207	0.0435343	0	2.07944	37.5	0	32.9438	68.7334	73.1481	75.5378	0.942329	1.2207	1.29293	0.207153	0.208602	0.208729	15.0962	0.808868	1.72001	1.23629	1	3.17805	3.3322	74.277	0.0025	0.158477	0.0533086	0.887811
000756	Xinhua Pharmaceutical	2021	pharmaceutical industry	11.4581	790464	-0.05752	22.7155	0.502028	0.050201	0.102826	0.270373	0.0551936	1.10076	0.690048	0.0353404	0.0898207	0.140144	0.435774	0.0636183	0	0.0923292	0.0337069	0.0351373	0	2.07944	37.5	0	32.6546	67.1429	68.7879	71.3629	0.942329	1.1065	1.18539	0.202709	0.202849	0.202986	14.9646	0.759747	1.92275	1.31623	1	3.21888	3.3673	72.7528	0.1309	0.142344	0.0533013	0.909544
000766	Tonghua Golden Horse	2014	pharmaceutical industry	10.8228	330444	-0.51535	20.9745	0.487007	0.00431806	0.00810566	0.619143	0.0247854	1.18792	0.434224	0.0266944	0.033773	0.232209	0.0994442	0.142773	0.857227	0.410287	0.161332	0.165666	0	1.79176	33.33	0	17.8167	24.0517	26.1023	29.3677	0.25	0.4646	0.648319	0.034045	0.034256	0.034477	16.6238	0.368277	4.34381	2.71534	0	2.89037	3.09104	27.2294	0.0004	0.584497	0.249749	0.174218
000766	Tonghua Golden Horse	2015	pharmaceutical industry	10.9062	330445	-0.51535	22.1477	0.459446	0.00252261	0.00472362	0.511803	0.0347396	0.439351	0.215792	-0.03873	0.029449	0.0902093	0.173496	0.062926	0.512668	-0.0520885	2.23253	0.0218346	0	2.19722	33.33	0	24.9859	35.8307	38.4445	42.4972	0.294464	0.5386	0.700847	0.069059	0.069402	0.069741	23.3125	0.419199	5.40789	2.3855	0	2.94444	3.13549	40.0234	0	0.577628	0.255003	0.0726149
000766	Tonghua Golden Horse	2016	pharmaceutical industry	11.0676	417755	-0.42845	22.3916	0.215342	0.0448072	0.0661443	0.687406	0.249294	2.29614	1.5685	0.0170885	0.0475618	0.0816161	0.153594	0.0566352	0.565827	3.30294	0.276207	0.0407641	0	2.19722	33.33	0	45.9696	53.4849	58.5092	63.7718	0.0949686	0.2728	0.38726	0.214218	0.21552	0.216231	26.2699	0.471218	4.0783	2.12216	0	2.99573	3.17805	64.0995	0	0.407041	0.153125	0.179737
000766	Tonghua Golden Horse	2017	pharmaceutical industry	11.1858	400247	-0.44588	22.4684	0.228451	0.0466148	0.0599276	0.786996	0.168981	1.96053	1.48905	0.00461585	0.0731139	0.0725242	0.139677	0.0496058	0.600763	0.789719	0.079819	0.0222686	0	2.19722	33.33	0	45.9696	53.4849	58.5092	63.706	0.0949686	0.2728	0.385829	0.214218	0.21552	0.21622	3.474	0	0	0	0	3.04452	3.21888	62.7896	0	0.571804	0.10998	0.275859
000766	Tonghua Golden Horse	2018	pharmaceutical industry	11.3037	453818	-0.39256	22.5145	0.208321	0.0561622	0.0718328	0.837023	0.15718	2.20765	1.63576	0.0284677	0.10615	0.0733921	0.130774	0.0508451	0.605949	0.376716	0.047187	0.0129918	0	2.19722	33.33	0	45.9696	53.4849	58.5092	63.5489	0.0949686	0.2728	0.382411	0.214218	0.21552	0.216201	7.713	0.842992	1.39648	1.18625	0	3.09104	3.2581	64.326	0	0.660722	0.0667966	0.357313
000766	Tonghua Golden Horse	2019	pharmaceutical industry	11.2958	475767	-0.37072	22.2704	0.432534	-0.382032	-0.551122	0.82809	-1.03324	1.86449	1.41226	0.0159345	0.157408	0.0871171	0.165261	0.0574056	0.942188	-0.056023	-0.216609	0.0101685	1	2.19722	33.33	0	24.9836	47.7919	52.8162	58.8354	0.786844	1.1141	1.35496	0.102056	0.103358	0.104196	0.9051	0.637306	2.37093	1.5691	0	3.13549	3.29584	39.4971	0	0.73759	0.0849218	0.36974
000766	Tonghua Golden Horse	2020	pharmaceutical industry	13.5721	509896	-0.33675	22.3281	0.536812	-0.0745541	-0.145097	0.798254	-0.324392	2.00263	1.43256	0.0162154	0.0873258	0.0874546	0.144806	0.0502427	0.949374	-0.43769	0.0593922	0.00407737	1	2.19722	33.33	0	24.9836	47.5972	51.6052	55.638	0.786844	1.0657	1.22698	0.101937	0.102741	0.103109	4.1144	0.889474	1.36674	1.12426	0	3.17805	3.3322	33.3095	0.004	0.937249	0.166647	0.229827
000766	Tonghua Golden Horse	2021	pharmaceutical industry	11.3753	509897	-0.33675	22.2582	0.495924	0.00706772	0.0146355	0.767176	0.0224273	0.568018	0.378339	0.0298074	0.07555	0.0828703	0.174733	0.0502929	0.949296	0.363086	-0.0675667	0.0051187	0	2.19722	33.33	0	23.9075	48.132	53.1563	57.6521	0.822301	1.2233	1.41146	0.097888	0.099189	0.099734	4.0841	0.738063	1.96248	1.3549	0	3.21888	3.3673	35.7772	0.004	0.650778	0.0709573	0.315139
000768	AVIC Aircraft	2014	Railway, ship, aerospace and other transportation equipment manufacturing industry	11.0966	239526	-0.60584	24.251	0.620594	0.011356	0.0297521	0.0970925	0.0177206	1.36998	0.69447	-0.0332654	0.242441	0.396517	0.147971	0.0150067	0.984993	0.22634	0.060292	0.0278353	0	2.63906	35.71	0	40	55.1223	59.4092	63.7246	0.194167	0.4855	0.593115	0.171443	0.172449	0.172865	6.1918	0.508365	3.89109	1.96709	1	2.89037	2.89037	71.5938	0	0.0663759	0.0511058	0.640834
000768	AVIC Aircraft	2015	Railway, ship, aerospace and other transportation equipment manufacturing industry	11.117	247155	-0.59824	24.3466	0.547784	0.0128843	0.0308568	0.0776552	0.019103	1.60463	0.898641	0.0352948	0.17857	0.354908	0.135204	0.0151218	0.984878	0.137639	0.100366	0.0226002	0	2.56495	38.46	0	38.1795	52.8374	58.5134	64.1667	0.198795	0.5327	0.680658	0.156524	0.158139	0.158805	5.9647	0.43082	4.04793	2.32116	1	2.94444	2.94444	69.9154	0.0007	0.0587721	0.044572	0.674463
000768	AVIC Aircraft	2016	Railway, ship, aerospace and other transportation equipment manufacturing industry	11.2423	244460	-0.60093	24.3924	0.548585	0.0118668	0.0262652	0.0713022	0.0174175	1.53613	0.908561	0.036253	0.11261	0.324417	0.135514	0.0143018	0	0.0831855	0.0467856	0.0170912	0	2.30259	50	0	38.1795	52.8374	58.5134	65.3465	0.198795	0.5327	0.71156	0.156524	0.158139	0.159225	6.1091	0.487924	3.32493	2.0495	1	2.99573	2.99573	72.9702	0.0009	0.0543552	0.0420366	0.681313
000768	AVIC Aircraft	2017	Railway, ship, aerospace and other transportation equipment manufacturing industry	11.334	265649	-0.57984	24.4304	0.566791	0.0118657	0.0268371	0.0726482	0.0152632	1.46078	0.875889	0.0321463	0.218996	0.322419	0.117248	0.00962843	0	0.189772	0.0388081	0.0298737	0	2.63906	35.71	0	38.1795	52.8374	58.5235	64.0103	0.198795	0.533	0.676562	0.156524	0.158145	0.158765	6.1091	0.583211	2.64967	1.71465	1	3.04452	3.04452	70.993	0.0007	0.0554803	0.038993	0.777408
000768	AVIC Aircraft	2018	Railway, ship, aerospace and other transportation equipment manufacturing industry	11.433	283769	-0.5618	24.5923	0.596783	0.0114606	0.0274834	0.0610297	0.015176	1.40519	0.917985	0.0293076	0.239249	0.28405	0.102129	0.0089952	0	0.0768773	0.175723	0.020399	0	2.63906	35.71	0	38.1795	52.8374	58.8893	64.5411	0.198795	0.5424	0.690465	0.156524	0.158378	0.159041	6.0594	0.73416	1.89803	1.3621	1	3.09104	3.09104	71.2239	0.0007	0.0380405	0.0268819	0.755184
000768	AVIC Aircraft	2019	Railway, ship, aerospace and other transportation equipment manufacturing industry	11.4781	290520	-0.55509	24.6102	0.659529	0.011774	0.0316879	0.0584579	0.0165909	1.32864	0.846546	0.0113502	0.259437	0.301168	0.0866535	0.00610784	0	0.0247975	0.0180634	0.0150862	0	2.56495	38.46	0	38.1795	51.0315	57.0834	62.429	0.185127	0.495	0.635145	0.154109	0.155963	0.156539	4.1299	0.629109	2.73158	1.58955	1	3.13549	3.13549	68.8422	0.0006	0.0357784	0.0235662	0.709667
000768	AVIC Xifei	2020	Railway, ship, aerospace and other transportation equipment manufacturing industry	11.5122	635718	-0.21153	24.7916	0.738184	0.0144965	0.0487136	0.0782292	0.0232103	1.12912	0.601361	0.0467466	0.0669311	0.344199	0.142214	0.0329262	0	-0.023732	0.198875	0.0219706	0	2.3979	36.36	1	38.1795	54.8792	59.9867	65.2796	0.28687	0.571	0.709808	0.161066	0.162502	0.163087	4.0814	0.403988	6.63497	2.47532	1	3.17805	3.17805	66.0647	0.0002	0.039924	0.0295816	0.624573
000768	AVIC Xifei	2021	Railway, ship, aerospace and other transportation equipment manufacturing industry	11.589	689616	-0.15789	24.9998	0.781332	0.0100102	0.0420588	0.0749051	0.0199668	1.06932	0.602535	-0.207741	0.256002	0.345307	0.119919	0.0262608	0	-0.0234293	0.231417	0.0113925	0	2.3979	36.36	0	38.1795	54.916	60.0127	64.1502	0.28687	0.5715	0.680226	0.161109	0.16254	0.162944	4.0967	0.457646	6.41962	2.18509	1	3.21888	3.21888	67.2059	0.0002	0.0385245	0.0251875	0.50134
000782	Meda Corporation	2014	Chemical fiber manufacturing industry	10.8639	694780	-0.15275	21.6568	0.496837	-0.0919806	-0.200594	0.0464108	-0.0705714	1.04735	0.734279	0.100949	0.0399148	0.152858	0.2979	0.020353	0.979647	-0.0909361	-0.028519	0.0901943	1	2.19722	33.33	1	13.0044	33.2194	40.7931	46.7808	0.8	2.1369	2.59731	0.037361	0.040946	0.04169	0.2849	0.547484	3.14474	1.82654	0	2.89037	3.13549	44.91	0.0008	0.0571609	0.0327226	1.30337
000782	Meda Corporation	2015	Chemical fiber manufacturing industry	10.8875	803097	-0.04494	21.555	0.433064	0.0194587	0.0364784	0.0814165	0.0165423	1.48519	0.975376	0.000924686	0.0375744	0.158759	0.437841	0.0221601	0.97784	-0.153557	-0.0967048	0.0609329	0	2.19722	33.33	0	13.0044	33.2194	39.657	40.7189	0.8	2.05	2.13116	0.037361	0.040645	0.040672	0.2849	0.310469	6.11472	3.22093	0	2.94444	3.17805	41.2878	0.0011	0.0647155	0.0378292	1.1763
000782	Meda Corporation	2016	Chemical fiber manufacturing industry	10.9416	855174	0.00689	21.6572	0.524044	-0.0336991	-0.0649152	0.0768166	-0.0337134	1.34283	0.982005	0.140242	0.0458691	0.147717	0.37606	0.0168576	0	-0.150045	0.107528	0.0184738	1	2.19722	33.33	0	13.0044	33.2194	39.381	40.8612	0.8	2.0285	2.14211	0.037361	0.040611	0.040656	0.2849	0.445747	4.42207	2.24342	0	2.99573	3.21888	39.9868	0.3334	0.086615	0.0485548	0.999576
000782	Meda Corporation	2017	Chemical fiber manufacturing industry	11.1113	934586	0.08592	21.692	0.530245	0.0142127	0.0300606	0.0819111	0.0103418	1.31834	1.05899	-0.0963499	0.0543923	0.115828	0.341251	0.0158743	0	0.470598	0.0353889	0.0158662	0	2.19722	33.33	0	28.4962	38.5961	39.9603	42.1668	0.323887	0.4025	0.479738	0.089797	0.089892	0.089992	13.7826	0.515998	3.36284	1.93799	0	3.04452	3.2581	38.1926	0.0011	0.0529106	0.0267952	1.3743
000782	Meda Corporation	2018	Chemical fiber manufacturing industry	11.174	950069	0.10133	21.7857	0.488762	0.0138247	0.0281295	0.0805592	0.0100205	1.39038	1.03805	0.0855306	0.0522489	0.133031	0.286126	0.0162657	0	0.0715364	0.0982915	0.0199576	0	2.07944	37.5	0	29.3315	36.7135	39.3643	41.6486	0.145883	0.342	0.419927	0.088827	0.089207	0.089314	12.7114	0.81525	1.52453	1.22662	0	3.09104	3.29584	33.6318	0.0011	0.0496586	0.0250087	1.37964
000782	Meda Corporation	2019	Chemical fiber manufacturing industry	11.1963	985818	0.13691	21.7029	0.450844	0.00389552	0.00735819	0.0498009	0.00362416	1.39237	1.00161	0.0651676	0.0599995	0.130401	0.299199	0.0172193	0	-0.216806	-0.0794511	0.0121578	0	2.07944	37.5	0	29.3315	34.5324	36.8174	39.1376	0.105793	0.255	0.33432	0.087437	0.08776	0.087871	12.7114	0.892282	1.26013	1.12072	0	3.13549	3.3322	31.4307	0.0011	0.0606637	0.0314863	1.07488
000782	Meda Corporation	2020	Chemical fiber manufacturing industry	11.1918	1.03547e+06	0.18633	21.7609	0.489752	0.0133284	0.025189	0.0685103	0.015559	1.35153	1.00343	-0.0840619	0.0816781	0.134545	0.260428	0.0154841	0	-0.213201	0.0596903	0.00512883	0	2.19722	33.33	0	29.3315	35.7927	37.1556	39.4896	0.161384	0.2666	0.346321	0.088573	0.088668	0.08878	12.7114	0.915533	1.18081	1.09226	0	3.17805	3.3673	31.06	0.0011	0.0538834	0.0401857	0.85664
000782	Meda Corporation	2021	Chemical fiber manufacturing industry	11.3602	1.07732e+06	0.22798	21.8718	0.528948	0.0188294	0.0384616	0.0954095	0.0169459	1.26537	0.959262	0.00776248	0.0716865	0.138595	0.209172	0.0134869	0	0.412963	0.117291	0.0055026	0	2.07944	37.5	0	27.8319	31.6565	33.955	36.8815	0.0835394	0.2203	0.325152	0.078227	0.078499	0.078678	12.0613	0.654845	2.11894	1.52708	0	3.21888	3.4012	30.68	0	0.0495986	0.0374952	1.11115
000786	Beijing New Building Materials	2014	Non metallic mineral products industry	10.8735	648451	-0.19885	23.3165	0.362489	0.122624	0.210524	0.298992	0.177109	1.16814	0.789693	0.11731	0.0174097	0.121843	0.438678	0.0836613	0.914178	0.107469	0.262882	0.111811	0	2.19722	33.33	0	45.1962	49.9975	53.8707	62.2312	0.0536633	0.192	0.376912	0.205422	0.206173	0.207634	24.1723	0.637516	2.09647	1.56859	1	2.89037	2.89037	72.6888	0	0.0977695	0.0623959	0.692364
000786	Beijing New Building Materials	2015	Non metallic mineral products industry	10.9442	792967	-0.05503	23.3337	0.319232	0.0901349	0.136708	0.312561	0.161005	1.31656	0.893041	0.140331	0.013844	0.1012	0.479081	0.106963	0.890913	-0.0896746	0.0173344	0.0625558	0	2.19722	33.33	0	45.1962	48.3448	50.5468	53.9719	0.0409412	0.1184	0.194169	0.204781	0.205024	0.205281	24.1723	0.6486	1.81683	1.54178	1	2.94444	2.94444	57.1283	0	0.110582	0.0732483	0.559825
000786	Beijing New Building Materials	2016	Non metallic mineral products industry	11.065	886241	0.03781	23.387	0.270822	0.104845	0.148586	0.341832	0.179669	1.74844	1.2863	0.119044	0.0075968	0.0872749	0.474078	0.102552	0.895435	0.0801067	0.0547588	0.0450512	0	2.19722	33.33	0	35.7304	52.1043	56.5198	60.5925	0.26796	0.5819	0.695825	0.141456	0.142483	0.142859	21.0414	0.701126	1.75897	1.42628	1	2.99573	2.99573	64.2061	0	0.116562	0.0811011	0.583542
000786	Beijing New Building Materials	2017	Non metallic mineral products industry	11.1828	959538	0.11075	23.5027	0.224386	0.154622	0.20514	0.372296	0.21093	1.90947	1.47461	0.164747	0.00602798	0.0781816	0.454988	0.100647	0.898326	0.368837	0.122748	0.0618629	0	2.19722	33.33	0	35.7304	52.1043	55.132	57.364	0.26796	0.5427	0.60547	0.141456	0.142062	0.142162	21.0414	0.423445	3.22056	2.36158	1	3.04452	3.04452	62.6914	0	0.100156	0.0693587	0.733049
000786	Beijing New Building Materials	2018	Non metallic mineral products industry	11.2548	1.00574e+06	0.15674	23.6085	0.193719	0.145841	0.1842	0.353154	0.197428	2.44317	1.8904	0.155387	0.00445274	0.0714067	0.423823	0.0943098	0.904722	0.12545	0.111563	0.0971563	0	2.19722	33.33	0	37.8256	50.5752	57.1046	60.6438	0.197091	0.5096	0.603248	0.151438	0.153575	0.153833	22.1116	0.708381	1.61007	1.41167	1	3.09104	3.09104	66.1947	0	0.0770394	0.0467685	0.738706
000786	Beijing New Building Materials	2019	Non metallic mineral products industry	11.3098	1.08873e+06	0.23933	23.7896	0.322458	0.0231939	0.0315093	0.318571	0.0342709	1.02064	0.760867	0.0924818	0.0587431	0.075122	0.421892	0.0947846	0.890204	0.0603348	0.198545	0.117955	0	2.19722	33.33	0	37.8256	51.6128	58.6831	64.5809	0.197091	0.5514	0.707336	0.152645	0.155763	0.156539	22.1116	0.429968	2.95671	2.32576	1	3.13549	3.13549	72.7969	0	0.0775867	0.0492877	0.676782
000786	Beijing New Building Materials	2020	Non metallic mineral products industry	11.3557	1.14288e+06	0.29322	23.8551	0.238294	0.136282	0.189018	0.336844	0.179973	1.40326	1.04582	0.0802343	0.0841848	0.0762046	0.47261	0.0936154	0.89281	0.261173	0.067632	0.0636818	0	2.19722	33.33	0	37.8256	50.5844	57.5236	62.9377	0.177217	0.5205	0.663892	0.151238	0.154173	0.154811	21.1957	0.313369	3.8766	3.19113	1	3.17805	3.17805	70.0264	0	0.0858357	0.0509376	0.757237
000786	Beijing New Building Materials	2021	Non metallic mineral products industry	11.4416	1.20529e+06	0.35534	24.0032	0.265219	0.143543	0.192095	0.318296	0.168451	1.69328	1.20739	0.144161	0.0703221	0.0990596	0.445593	0.0869126	0.898487	0.254904	0.159661	0.0710413	0	2.07944	37.5	1	37.8256	52.6704	58.5456	63.1685	0.215834	0.5477	0.669993	0.154206	0.156477	0.156914	23.5661	0.393204	3.10023	2.54321	1	3.21888	3.21888	65.3525	0	0.0854635	0.0483677	0.852135
000788	Peking University Pharmaceutical	2014	pharmaceutical industry	11.0729	797078	-0.05093	22.2519	0.75428	-0.00858794	-0.0328531	0.188122	-0.0167549	0.776492	0.563452	0.0359906	0.153562	0.131097	0.389007	0.052212	0.947788	-0.0218659	0.0905696	0.0513396	1	2.07944	25	0	28.5839	45.2346	47.5549	51.1504	0.406421	0.6638	0.789483	0.097733	0.098003	0.098297	10.5646	0.405949	7.35202	2.46336	1	2.89037	3.09104	50.9118	0.0003	0.147556	0.0866119	0.512562
000788	Peking University Pharmaceutical	2015	pharmaceutical industry	11.2578	187325	-0.65779	21.8623	0.638146	0.00303081	0.0103576	0.124593	0.00583027	1.44275	1.34242	0.130821	0.233423	0.0640225	0.0458808	0.00139035	0.99861	-0.112582	-0.322678	0.0327153	0	2.07944	37.5	0	28.5839	42.3267	45.286	49.6248	0.412831	0.584	0.73611	0.096006	0.096457	0.096847	10.6119	0.297942	7.94557	3.35635	1	2.94444	3.13549	46.4929	0.0003	0.216626	0.139555	0.51984
000788	Peking University Pharmaceutical	2016	pharmaceutical industry	11.2785	239427	-0.60593	21.4371	0.442488	0.00432362	0.00984453	0.193546	0.00539407	1.98776	1.71711	-0.0572713	0.406662	0.119648	0.0807615	0.00131903	0	0.0296093	-0.346392	0.00722161	0	2.07944	37.5	0	28.5839	43.7253	47.8488	53.2347	0.412831	0.6739	0.862402	0.096745	0.097598	0.098221	10.6119	0.229035	7.4399	4.36615	1	2.99573	3.17805	45.4987	0.0003	0.159171	0.0536524	0.80155
000788	Peking University Pharmaceutical	2017	pharmaceutical industry	11.3198	242149	-0.60323	21.4537	0.435803	0.0160962	0.028698	0.263944	0.0154432	2.0364	1.77641	-0.0126869	0.461007	0.113176	0.0753267	0.00119979	0	0.036544	0.0167278	0.00541583	0	2.19722	33.33	0	28.5839	43.4328	47.569	52.7567	0.412831	0.6641	0.845679	0.096558	0.097417	0.098013	10.6119	0.35518	4.43211	2.81548	1	3.04452	3.21888	45.9969	0	0.230893	0.0526617	1.04228
000788	Peking University Pharmaceutical	2018	pharmaceutical industry	11.3972	254933	-0.5905	21.4853	0.43586	0.0213437	0.0378322	0.350479	0.0194404	2.03581	1.82235	0.0953845	0.444208	0.0927916	0.0693974	0.00145344	0	0.0791635	0.03213	0.0178626	0	2.19722	33.33	0	28.5839	42.3267	44.6562	47.9733	0.412831	0.5619	0.678336	0.096006	0.096278	0.096527	10.6119	0.529708	2.57378	1.88783	1	3.09104	3.2581	47.3545	0	0.307514	0.0540794	1.0979
000788	Peking University Pharmaceutical	2019	pharmaceutical industry	11.4031	268053	-0.57745	21.6235	0.493412	0.0216755	0.0406382	0.385042	0.0198818	1.84057	1.70232	-0.00235019	0.446479	0.0673591	0.0629408	0.00358567	0	0.0834631	0.148239	0.0193268	0	2.19722	33.33	0	28.5839	42.3267	44.5991	46.6448	0.412831	0.5602	0.631859	0.096006	0.096266	0.096354	10.6119	0.47466	3.18475	2.10677	1	3.13549	3.29584	46.0312	0	0.330219	0.0537392	1.09022
000788	Peking University Pharmaceutical	2020	pharmaceutical industry	13.7311	291420	-0.55419	21.5589	0.44	0.0164383	0.0308741	0.454734	0.0198118	2.0272	1.91224	-0.029547	0.50431	0.0496775	0.0606621	0.0132415	0	-0.211894	-0.0626188	0.0236119	0	2.19722	33.33	0	28.5839	41.5897	43.2309	45.3711	0.412831	0.5126	0.587296	0.095774	0.095919	0.096013	10.6119	0.493401	2.83348	2.02675	1	3.17805	3.3322	44.6194	0	0.390735	0.0550339	0.829724
000788	Peking University Pharmaceutical	2021	pharmaceutical industry	11.4927	291421	-0.55419	21.6559	0.474827	0.0178024	0.0328615	0.410927	0.0192906	1.97973	1.86516	0.0232727	0.478353	0.0494226	0.0492859	0.0262535	0	0.131158	0.101942	0.0196864	0	2.07944	37.5	0	28.5839	41.5897	42.594	44.4136	0.412831	0.4902	0.553801	0.095774	0.095825	0.095892	10.6119	0.48047	3.05893	2.08129	1	3.21888	3.3673	42.5669	0	0.343996	0.0496143	0.922858
000789	evergreen	2014	Non metallic mineral products industry	10.8818	967549	0.11873	22.9022	0.5243	0.105023	0.22601	0.272392	0.131086	0.950505	0.818127	0.112898	0.0628499	0.0464448	0.519898	0.070252	0.902191	0.0815272	0.126301	0.058333	0	2.30259	40	0	42.584	48.4532	49.8544	52.078	0.114857	0.1707	0.222948	0.183827	0.183926	0.184028	7.707	0.863715	1.33172	1.15779	1	2.89037	2.89037	51.2721	0.0032	0.0852711	0.0456614	0.801179
000789	evergreen	2015	Non metallic mineral products industry	10.9311	947585	0.09886	22.9214	0.546393	0.0384335	0.0827331	0.210585	0.0614213	0.978543	0.848033	0.088287	0.0633975	0.0454235	0.493861	0.0748693	0.898042	-0.164562	0.0194035	0.0282868	0	2.19722	33.33	0	42.584	48.0017	48.5499	49.7348	0.114857	0.14	0.167922	0.183759	0.183775	0.183803	7.707	0.88984	1.27292	1.1238	1	2.94444	2.94444	48.921	0.0032	0.0990498	0.0545062	0.625736
000789	evergreen	2016	Non metallic mineral products industry	11.0407	975572	0.12671	22.861	0.482544	0.044212	0.09124	0.235206	0.0683313	0.980742	0.859325	0.107654	0.0716849	0.0399833	0.507668	0.0782633	0.895472	0.0133866	-0.0585687	0.0170299	0	2.19722	33.33	0	42.584	48.6913	50.137	52.411	0.114857	0.1773	0.23077	0.18388	0.183985	0.18409	5.8207	0.940446	1.12238	1.06333	1	2.99573	2.99573	56.8062	0.0032	0.0948798	0.0526801	0.647025
000789	evergreen	2017	Non metallic mineral products industry	11.1494	983942	0.13504	22.8484	0.446705	0.0999164	0.186668	0.263636	0.118698	0.88291	0.722215	0.189863	0.0707146	0.0594446	0.482127	0.0878818	0.877645	0.253818	-0.0125533	0.0127296	0	2.07944	37.5	0	42.584	48.69	50.6749	54.7007	0.114857	0.19	0.284539	0.183879	0.184077	0.184406	5.8207	0.822019	1.39133	1.21652	1	3.04452	3.04452	62.8952	0.0032	0.0850301	0.04602	0.84177
000789	evergreen	2018	Non metallic mineral products industry	11.2603	1.06832e+06	0.21902	23.0312	0.393845	0.19946	0.342637	0.325522	0.180043	1.33569	1.17863	0.2507	0.0676273	0.0513094	0.384324	0.0817233	0.89169	0.438933	0.20057	0.0401583	0	2.19722	33.33	0	42.584	51.3438	53.2824	55.9759	0.114857	0.2513	0.314482	0.185228	0.185428	0.185575	5.8207	0.944969	1.09608	1.05824	1	3.09104	3.09104	58.1428	0.0032	0.0722372	0.0450897	1.10785
000789	evergreen	2019	Non metallic mineral products industry	11.3309	1.13642e+06	0.28679	23.1919	0.362792	0.187978	0.301765	0.31545	0.180377	1.512	1.3675	0.207782	0.0547491	0.0373282	0.31251	0.137295	0.841237	0.115886	0.174318	0.101214	0	2.19722	33.33	0	42.584	51.3152	53.1591	54.9092	0.114857	0.2482	0.289435	0.185206	0.18538	0.185443	5.8207	0.842149	1.29416	1.18744	1	3.13549	3.13549	53.9782	0.0032	0.078388	0.046842	1.04214
000789	evergreen	2020	Non metallic mineral products industry	11.3712	1.51587e+06	0.66444	23.4405	0.382607	0.163057	0.260443	0.28146	0.175337	1.55505	1.40612	0.147752	0.0442237	0.0359096	0.36469	0.107442	0.876246	0.0999599	0.282307	0.127033	0	2.19722	33.33	0	42.583	48.5765	49.6209	50.9723	0.114857	0.1651	0.197011	0.183845	0.183902	0.18394	5.8207	0.923251	1.13465	1.08313	1	3.17805	3.17805	51.8676	0.0032	0.0552746	0.0423996	0.929962
000789	evergreen	2021	Non metallic mineral products industry	11.4512	1.79239e+06	0.93965	23.5814	0.374623	0.141698	0.227933	0.273612	0.162445	1.5811	1.38649	0.107481	0.0544063	0.0507338	0.375074	0.0961552	0.897237	0.133735	0.151306	0.0809859	0	2.19722	33.33	0	42.5824	48.4461	49.4682	51.3948	0.114857	0.1618	0.206949	0.183813	0.183865	0.183942	5.8207	1.07103	0.893957	0.933685	1	3.21888	3.21888	51.7395	0.0032	0.0570857	0.0457987	0.872281
000790	Huashen Technology	2014	pharmaceutical industry	11.0057	491329	-0.35523	20.7839	0.404916	0.0637238	0.10855	0.43543	0.125125	1.61318	1.4073	-0.0172967	0.282462	0.0797684	0.215314	0.0414251	0.958575	-0.197007	0.050136	0.0239219	0	1.94591	42.86	1	18.858	21.9299	23.5874	25.8333	0.117081	0.2508	0.369891	0.036124	0.036262	0.03637	12.342	0.257401	5.87939	3.88498	0	2.83321	3.29584	20.3686	0.7954	0.371497	0.112756	0.509281
000790	Huashen Technology	2015	pharmaceutical industry	11.0558	520763	-0.32594	20.6462	0.369928	-0.0376264	-0.0615438	0.536516	-0.0807404	1.69137	1.53083	-0.0653735	0.29698	0.0564777	0.329333	0.043462	0.956538	-0.122875	-0.128651	0.0147827	1	1.94591	42.86	1	18.0789	21.6732	23.0545	25.3691	0.147096	0.2749	0.403244	0.033479	0.033577	0.033686	5.0624	0.125019	12.1914	7.99881	0	2.89037	3.3322	21.7847	0.2894	0.521236	0.194994	0.466017
000790	Huashen Technology	2016	pharmaceutical industry	11.1058	550197	-0.29664	20.8104	0.38971	0.0818069	0.132081	0.547423	0.143425	1.84449	1.63566	0.047286	0.29094	0.0781093	0.268813	0.0295619	0	0.241484	0.178417	0.00432027	0	2.19722	33.33	1	18.0789	25.1925	28.6741	32.5121	0.246378	0.5863	0.798345	0.035376	0.036025	0.036342	2.533	0.17897	8.5253	5.58753	0	2.94444	3.3673	21.9012	0.1323	0.42025	0.119434	0.57038
000790	Huashen Technology	2017	pharmaceutical industry	11.1498	459226	-0.38718	21.0055	0.367401	0.142044	0.228173	0.526286	0.290494	2.17461	2.0361	-0.0229377	0.233638	0.0494333	0.180424	0.0146437	0	0.0273902	0.215414	0.00582264	0	2.19722	33.33	0	18.0789	27.5518	31.902	35.8951	0.276564	0.7644	0.985469	0.037185	0.038164	0.038489	2.533	0.362665	3.78169	2.75736	0	2.99573	3.4012	19.0251	0.0001	0.439897	0.0996937	0.488975
000790	Huashen Technology	2018	pharmaceutical industry	11.2343	415645	-0.43055	20.804	0.229271	0.0258649	0.0372301	0.653639	0.0492082	3.34803	3.00681	0.0993783	0.278541	0.0739621	0.172437	0.0174382	0	0.0718654	-0.18246	0.00841248	0	2.19722	33.33	0	18.0789	24.471	26.7685	29.3527	0.276564	0.4806	0.623589	0.035378	0.035649	0.035787	2.533	0.429849	2.72267	2.3264	0	3.04452	3.43399	18.1884	0.0001	0.537321	0.0573338	0.525622
000790	Huashen Technology	2019	pharmaceutical industry	11.2577	418546	-0.42767	20.853	0.226426	0.0554596	0.0718216	0.628703	0.0826901	3.50483	3.15374	0.0571168	0.232829	0.0751503	0.154464	0.0159732	0	0.176697	0.0501712	0.0013712	0	2.19722	33.33	0	18.0789	24.471	26.7694	29.8335	0.276564	0.4806	0.650183	0.035378	0.03565	0.035843	3.0609	0.373514	3.1703	2.67728	0	3.09104	3.46574	18.3409	0.0001	0.491766	0.0549904	0.670693
000790	Huashen Technology	2020	pharmaceutical industry	13.6117	418031	-0.42818	20.8543	0.199611	0.0328428	0.0417321	0.541271	0.0492768	4.04532	3.69107	0.0118383	0.219235	0.0665275	0.150186	0.0153464	0	0.0187387	0.00133209	0.00221407	0	2.30259	30	1	18.0789	24.471	26.5901	30.4218	0.276564	0.4707	0.682724	0.035378	0.035605	0.035903	2.533	0.387819	2.97219	2.57852	0	3.13549	3.49651	23.6671	0	0.435762	0.0605493	0.666495
000790	Huashen Technology	2021	pharmaceutical industry	11.3953	417517	-0.42869	20.9912	0.25063	0.0568798	0.0735702	0.406819	0.0736269	3.19829	2.90199	-0.0425617	0.222263	0.0649724	0.12137	0.0579101	0	0.244973	0.146726	0.0943067	0	2.19722	33.33	1	17.807	20.3178	22.1282	25.6127	0.0769983	0.2426	0.43835	0.032027	0.032191	0.032435	2.4952	0.306699	4.06264	3.26053	0	3.17805	3.52636	18.0389	0.2749	0.278362	0.0671441	0.772541
000792	Salt Lake Corporation	2014	Chemical raw material and chemical product manufacturing industry	10.8671	1.26272e+06	0.41249	24.9413	0.716052	0.0218797	0.0714159	0.515274	0.127109	0.670903	0.514116	0.0199656	0.00345575	0.0390268	0.275848	0.0108639	0.988822	0.293998	0.262053	0.139382	0	2.3979	36.36	0	30.9902	54.9481	65.3666	74.8541	0.484473	1.1087	1.41541	0.12658	0.13286	0.134916	0	0.868479	1.79016	1.15144	1	2.89037	2.89037	75.9832	0.0004	0.205499	0.0511385	0.172134
000792	Salt Lake Corporation	2015	Chemical raw material and chemical product manufacturing industry	10.9193	1.83786e+06	0.98491	25.1142	0.696674	0.00732422	0.0248723	0.522881	0.0500114	0.835361	0.692793	0.00933008	0.00611791	0.0355624	0.341222	0.0092336	0.990502	0.0389388	0.188719	0.0754092	0	2.3979	36.36	0	27.0296	53.7743	58.6216	66.8661	0.759013	1.1687	1.47381	0.119029	0.120255	0.121618	0	0.804788	1.94825	1.24256	1	2.94444	2.94444	68.7949	0.0003	0.234207	0.0615151	0.146451
000792	Salt Lake Corporation	2016	Chemical raw material and chemical product manufacturing industry	10.9864	2.52351e+06	1.6673	25.1415	0.682063	0.00256132	0.00824288	0.42681	0.0202228	0.69038	0.534659	0.0244595	0.00420502	0.0408605	0.441413	0.00978462	0.990168	-0.0476083	0.0276619	0.0411484	0	2.3979	36.36	0	27.0296	53.7743	58.6216	66.7462	0.759013	1.1687	1.46937	0.119029	0.120255	0.12158	0	0.915749	1.34313	1.092	1	2.99573	2.99573	69.5281	0.0003	0.186164	0.0711202	0.126655
000792	Salt Lake Corporation	2017	Chemical raw material and chemical product manufacturing industry	11.1139	3.70709e+06	2.84526	25.1351	0.730204	-0.0518662	-0.17645	0.335157	-0.366549	0.586526	0.468468	0.0184221	0.00435661	0.040083	0.638713	0.0145648	0.985388	0.128835	-0.00635786	0.0294974	1	2.3979	36.36	0	27.0296	53.7743	57.144	62.6068	0.759013	1.1143	1.31623	0.119029	0.119598	0.120258	0	0.834853	1.74286	1.19782	1	3.04452	3.04452	62.0063	0	0.158989	0.132356	0.141498
000792	Salt Lake Corporation	2018	Chemical raw material and chemical product manufacturing industry	11.2221	3.95605e+06	3.09303	25.0407	0.749489	-0.0457458	-0.175535	0.261849	-0.201264	0.36481	0.272664	0.0953031	0.00611106	0.0404133	0.69132	0.0130071	0.986941	0.529115	-0.0900425	0.00937162	1	2.3979	36.36	0	27.0296	53.7743	57.144	63.0351	0.759013	1.1143	1.33208	0.119029	0.119598	0.120316	0	0.991399	1.03509	1.00868	1	3.09104	3.09104	62.4433	0	0.115928	0.0932415	0.227293
000792	Salt Lake Corporation	2019	Chemical raw material and chemical product manufacturing industry	11.2819	4.08053e+06	3.21691	25.0407	0.749489	-0.0457458	-0.175535	0.261849	-0.201264	0.36481	0.272664	0.0953031	0.00611106	0.0404133	0.69132	0.0130071	0.986941	0.529115	-0.0900425	0.00937162	1	2.3979	36.36	0	27.0296	53.7743	57.144	63.0351	0.759013	1.1143	1.33208	0.119029	0.119598	0.120316	0	0.991399	1.03509	1.00868	1	3.09104	3.09104	62.4433	0	0.115928	0.0932415	0.227293
000792	Salt Lake Corporation	2020	Chemical raw material and chemical product manufacturing industry	11.3417	4.205e+06	3.3408	25.0407	0.749489	-0.0457458	-0.175535	0.261849	-0.201264	0.36481	0.272664	0.0953031	0.00611106	0.0404133	0.69132	0.0130071	0.986941	0.529115	-0.0900425	0.00937162	1	2.3979	36.36	0	27.0296	53.7743	57.144	63.0351	0.759013	1.1143	1.33208	0.119029	0.119598	0.120316	0	0.991399	1.03509	1.00868	1	3.09104	3.09104	62.4433	0	0.115928	0.0932415	0.227293
000792	Salt Lake Corporation	2021	Chemical raw material and chemical product manufacturing industry	11.4691	4.205e+06	3.3408	23.9528	0.538919	0.230138	0.617345	0.595943	0.353322	2.11242	1.90855	0.188757	0.0346826	0.0473224	0.304032	0.0399831	0.959861	0.0543706	0.256469	0.0401957	0	2.56495	38.46	0	13.8613	29.8649	42.2606	60.4082	0.615044	2.0498	3.35805	0.032074	0.039965	0.047429	0	0.122804	16.5034	8.14306	1	3.21888	3.21888	70.6319	0.0001	0.0676639	0.052132	0.651355
000795	Yingluo Hua	2014	Non metallic mineral products industry	10.7002	320994	-0.52476	21.325	0.572082	0.00641804	0.0214816	0.074205	0.0138295	1.28896	1.04494	0.0065567	0.1363	0.1396	0.160667	0.0384714	0.961529	-0.123111	0.19004	0.0357458	0	1.79176	50	0	25.5347	36.3932	42.0504	47.8331	0.242524	0.6471	0.873255	0.071214	0.072938	0.073717	7.659	0.469781	4.2677	2.12865	0	2.89037	2.89037	42.6124	0	0.153245	0.122468	0.464084
000795	Yingluo Hua	2015	Non metallic mineral products industry	10.8078	320995	-0.52475	21.3792	0.382267	-0.0316278	-0.0601979	0.158384	-0.0526574	1.64824	1.15575	-0.101438	0.189013	0.179048	0.259347	0.0591274	0.938413	0.445706	0.05569	0.0397302	1	2.19722	33.33	0	42.2924	46.9294	49.1439	51.3728	0.056494	0.1622	0.214705	0.179941	0.18022	0.180321	12.687	0.317123	5.74709	3.15335	0	2.94444	2.94444	48.8002	0.3899	0.192105	0.151545	0.600633
000795	Yingluo Hua	2016	Non metallic mineral products industry	10.9494	300715	-0.54494	21.6495	0.20797	0.0140969	0.0196722	0.189164	0.0190056	3.45667	2.84375	0.0558623	0.192576	0.116824	0.240438	0.056448	0.943552	0.465252	0.310473	0.0251756	0	2.19722	33.33	0	39.3785	50.6707	53.7977	56.7016	0.219693	0.3662	0.439913	0.163248	0.163765	0.164016	11.814	0.458636	3.58821	2.18038	0	2.99573	2.99573	55.9896	0.306	0.155737	0.119524	0.741723
000795	Yingluo Hua	2017	Non metallic mineral products industry	11.0406	294365	-0.55126	21.6884	0.199601	0.0401629	0.0504372	0.233349	0.0556909	3.86873	3.08418	0.037639	0.177156	0.138735	0.230983	0.0501837	0	0.124798	0.0396153	0.0333182	0	2.19722	33.33	0	39.3785	50.6707	53.7977	56.5378	0.219693	0.3662	0.435753	0.163248	0.163765	0.164008	16.329	0.468249	3.34525	2.13562	0	3.04452	3.04452	56.0159	0.306	0.157727	0.120658	0.721176
000795	Yingluo Hua	2018	Non metallic mineral products industry	11.1278	325025	-0.52074	21.7725	0.222516	0.0442438	0.0561142	0.223373	0.0567841	3.52172	2.66793	0.0142521	0.205449	0.171868	0.211587	0.0437467	0	0.149712	0.0877555	0.0391853	0	2.19722	33.33	0	39.3785	50.6707	53.7977	56.6095	0.219693	0.3662	0.437574	0.163248	0.163765	0.164011	16.329	0.666539	1.82301	1.50029	0	3.09104	3.09104	55.9446	0.306	0.104099	0.0705079	0.779159
000795	Yingluo Hua	2019	Non metallic mineral products industry	11.197	338226	-0.50761	21.9609	0.309282	0.046562	0.0637812	0.20563	0.0583974	2.5164	1.94044	0.0775266	0.214157	0.16615	0.179853	0.0410993	0	0.17686	0.207303	0.0527959	0	2.07944	37.5	0	39.3785	49.6267	52.0238	53.9456	0.219693	0.321	0.369925	0.162806	0.163096	0.163193	15.0656	0.433096	2.89943	2.30896	0	3.13549	3.13549	53.4147	0.2677	0.0916111	0.0589242	0.797329
000795	Yingluo Hua	2020	Non metallic mineral products industry	11.2159	330684	-0.51511	22.096	0.3901	0.0200477	0.0309577	0.176811	0.0284913	2.0026	1.51179	0.0354845	0.207684	0.18365	0.176447	0.0343754	0	0.0352107	0.144668	0.0351029	0	1.94591	42.86	0	39.3785	49.6267	51.1603	52.6267	0.219693	0.2991	0.336435	0.162806	0.162942	0.162986	15.0666	0.510301	2.57659	1.95963	0	3.17805	3.17805	52.0583	0.0002	0.09015	0.0589493	0.703642
000795	Yingluo Hua	2021	Non metallic mineral products industry	11.3217	318050	-0.52769	22.2224	0.436169	0.0232479	0.039712	0.156083	0.0260417	1.82254	1.20375	-0.0289543	0.228667	0.261569	0.150743	0.0300699	0	0.445506	0.134706	0.0371222	0	1.94591	42.86	0	39.4757	49.2009	50.7067	52.0282	0.219154	0.2844	0.317983	0.163433	0.163554	0.163589	15.1226	0.384962	3.83928	2.59766	0	3.21888	3.21888	52.4867	0	0.0739977	0.0511037	0.892718
000800	FAW Car	2014	automotive industry	11.2581	1.59118e+06	0.73939	23.7637	0.584147	0.00652813	0.0158444	0.214203	0.00404796	0.96476	0.605675	0.0139165	0.00168818	0.200893	0.284011	0.0578616	0.942138	0.14093	-0.00752435	0.040226	0	2.07944	37.5	0	53.0251	55.7861	57.3661	60.0889	0.0355279	0.0818	0.133216	0.281598	0.281723	0.281875	0	0.601966	2.83303	1.66122	1	2.89037	2.89037	69.1745	0	0.165227	0.0497963	1.6127
000800	FAW Car	2015	automotive industry	11.2305	1.54975e+06	0.69816	23.6158	0.515193	0.00310995	0.00694521	0.214338	0.00236434	1.00052	0.626996	0.0465431	0.00134712	0.183267	0.30381	0.0575005	0.9425	-0.243329	-0.13753	0.0310015	0	2.07944	37.5	0	53.0251	56.5721	58.7142	62.1442	0.0365969	0.1073	0.171977	0.281801	0.282034	0.282281	0	0.537451	3.0465	1.86064	1	2.94444	2.94444	66.5068	0	0.159025	0.0609547	1.31536
000800	FAW Car	2016	automotive industry	11.3337	1.44176e+06	0.59069	23.6703	0.597165	-0.0540744	-0.122146	0.203056	-0.0454027	0.975758	0.718201	0.0297994	0.00871858	0.147328	0.253771	0.0432313	0	-0.137921	0.0560145	0.0476325	1	1.79176	50	0	53.0251	56.1263	58.2024	60.5155	0.0302948	0.0975	0.141261	0.281648	0.281881	0.281995	0	0.686735	2.30544	1.45617	1	2.99573	2.99573	60.9479	0	0.188752	0.0789011	1.191
000800	FAW Car	2017	automotive industry	11.427	1.55129e+06	0.6997	23.6405	0.571607	0.0130709	0.0314641	0.232365	0.00898674	1.06813	0.850728	0.123587	0.00978741	0.11694	0.227931	0.0348675	0	0.236076	-0.0293592	0.019724	0	2.07944	37.5	0	53.0251	56.4696	58.3872	60.2287	0.0346652	0.1013	0.135853	0.281762	0.28197	0.282039	0	0.689672	2.21087	1.44996	1	3.04452	3.04452	57.8508	0	0.162947	0.062285	1.45447
000800	FAW Car	2018	automotive industry	11.5104	1.68119e+06	0.82897	23.6479	0.563353	0.0148447	0.0343202	0.209498	0.0107936	1.03068	0.801557	0.00457333	0.0828808	0.117501	0.230883	0.0349028	0	-0.0650132	0.00749505	0.0271008	0	2.07944	37.5	0	53.0251	56.8419	59.1206	60.9871	0.0416868	0.115	0.150155	0.281913	0.282179	0.28225	0	0.890521	1.32458	1.12294	1	3.09104	3.09104	56.8529	0	0.144694	0.0410324	1.37532
000800	FAW Car	2019	automotive industry	11.553	1.79299e+06	0.94025	23.7016	0.587124	0.00199985	0.0047117	0.186886	0.00138375	0.916184	0.562589	0.106757	0.0671137	0.195385	0.224992	0.0383485	0	0.0838358	0.0551315	0.045052	0	2.07944	37.5	0	53.0251	57.7933	61.3194	65.3806	0.0479996	0.1565	0.233012	0.282308	0.282935	0.283313	0	0.736398	1.99949	1.35796	1	3.13549	3.13549	64.0234	0	0.134989	0.0409334	1.44524
000800	FAW	2020	automotive industry	11.6565	946031	0.09731	24.8859	0.617661	0.0629525	0.161627	0.0920184	0.0232284	1.32988	0.75756	-0.0121497	0.0120762	0.310766	0.12403	0.0431007	0	3.1093	2.26822	0.0969788	0	2.30259	30	0	83.4149	85.2181	86.0827	86.7844	0.0122077	0.032	0.0403933	0.69597	0.696011	0.696021	0	0.929716	2.19217	1.0756	1	3.17805	3.17805	86.4682	0	0.0472419	0.0238956	2.71015
000800	FAW	2021	automotive industry	11.7227	946032	0.09731	24.9684	0.623853	0.0582053	0.153529	0.100676	0.0394917	1.29458	1.05426	0.217916	0.0183427	0.132846	0.132397	0.0397368	0	-0.131331	0.0860622	0.0387912	0	2.19722	33.33	0	65.8112	83.9951	85.0661	85.6364	0.256318	0.2927	0.301244	0.461739	0.461808	0.461815	0	0.914043	1.82495	1.09404	1	3.21888	3.21888	85.0506	0.0414	0.0426115	0.0248462	1.47386
000815	Meili Cloud	2014	Paper Making and Paper Products Industry	10.7057	586336	-0.26067	21.7757	0.303169	0.00184754	0.00388572	0.0642429	0.00671788	3.06555	2.081	0.0307451	0.0142235	0.195275	0.274883	2.23072e-05	0	0.0550579	1.03598	0.0732668	0	2.19722	33.33	0	20.8554	42.0308	51.5449	68.0226	0.545732	1.4712	2.26163	0.066041	0.070567	0.077604	0	0.338391	7.15787	2.95516	1	2.94444	2.94444	70.4967	0	0.172679	0.143219	0.275018
000815	Meili Cloud	2015	Paper Making and Paper Products Industry	10.7416	982320	0.13343	21.7757	0.303169	0.00184754	0.00388572	0.0642429	0.00671788	3.06555	2.081	0.0307451	0.0142235	0.195275	0.274883	2.23072e-05	0	0.0550579	1.03598	0.0732668	0	2.19722	33.33	0	20.8554	42.0308	51.5449	68.0226	0.545732	1.4712	2.26163	0.066041	0.070567	0.077604	0	0.338391	7.15787	2.95516	1	2.94444	2.94444	70.4967	0	0.172679	0.143219	0.275018
000815	Meili Cloud	2016	Paper Making and Paper Products Industry	10.7775	1.3783e+06	0.52753	21.7757	0.303169	0.00184754	0.00388572	0.0642429	0.00671788	3.06555	2.081	0.0307451	0.0142235	0.195275	0.274883	2.23072e-05	0	0.0550579	1.03598	0.0732668	0	2.19722	33.33	0	20.8554	42.0308	51.5449	68.0226	0.545732	1.4712	2.26163	0.066041	0.070567	0.077604	0	0.338391	7.15787	2.95516	1	2.94444	2.94444	70.4967	0	0.172679	0.143219	0.275018
000815	Meili Cloud	2017	Paper Making and Paper Products Industry	10.9843	1.43186e+06	0.58083	21.7521	0.277529	0.00903727	0.0127375	0.144751	0.030412	3.04317	1.87129	-0.0274532	0.0230925	0.214714	0.269131	0.00834472	0	0.432321	-0.0233272	0.0703031	0	2.19722	33.33	0	20.8554	42.0308	51.5449	68.4793	0.545732	1.4712	2.28352	0.066041	0.070567	0.07773	0	0.420049	5.19406	2.38067	1	2.99573	2.99573	68.983	0	0.132467	0.102712	0.297161
000815	Meili Cloud	2018	Paper Making and Paper Products Industry	11.0815	1.54739e+06	0.69582	21.8548	0.333628	0.0152132	0.0219533	0.131138	0.042783	2.02831	1.2851	0.0383593	0.0242185	0.193449	0.266909	0.00735932	0	0.246508	0.108251	0.0947535	0	2.19722	33.33	0	20.8554	42.0308	51.5449	68.7545	0.545732	1.4712	2.29672	0.066041	0.070567	0.077794	0	0.721474	2.27143	1.38605	1	3.04452	3.04452	67.5103	0	0.0948552	0.0680397	0.355591
000815	Meili Cloud	2019	Paper Making and Paper Products Industry	11.1471	1.53629e+06	0.68477	21.9138	0.356077	0.0161983	0.0247372	0.133179	0.0495794	1.93273	1.24065	0.0275282	0.0276547	0.19639	0.317894	0.00679224	0	-0.00467225	0.0607824	0.0447311	0	2.19722	33.33	0	20.8554	42.0308	51.1332	61.1096	0.545732	1.4516	1.93016	0.066041	0.070192	0.07256	0	0.559537	2.22249	1.78719	1	3.09104	3.09104	57.1742	0	0.0843688	0.0589884	0.326714
000815	Meili Cloud	2020	Paper Making and Paper Products Industry	11.1862	1.58585e+06	0.73409	21.8719	0.313294	0.0152605	0.0229527	0.113719	0.0423078	2.34796	1.41858	-0.0554004	0.0739538	0.211118	0.314457	0.00691148	0	0.113269	-0.0410344	0.0282949	0	2.19722	33.33	0	20.8554	42.0308	48.5753	54.5839	0.545732	1.3289	1.61725	0.066041	0.068235	0.068994	0	0.66996	1.71738	1.49263	1	3.13549	3.13549	50.8913	0	0.0567969	0.0483367	0.360701
000815	Meili Cloud	2021	Paper Making and Paper Products Industry	11.2755	1.6354e+06	0.78341	21.8582	0.309574	-0.00520623	-0.00756111	0.0759652	-0.0132353	2.32298	1.40241	0.010356	0.0853406	0.211197	0.290564	0.00687931	0	0.060425	-0.0136223	0.0171677	1	2.19722	33.33	0	20.8554	42.0308	45.3097	49.9924	0.545732	1.1721	1.3971	0.066041	0.066578	0.067028	0	0.552071	2.17516	1.81136	1	3.17805	3.17805	46.2906	0	0.0525648	0.0432565	0.393359
000818	Fangda Chemical	2014	Chemical raw material and chemical product manufacturing industry	10.8063	721781	-0.12587	21.7049	0.238306	0.0324984	0.0443656	0.123172	0.0298509	0.84837	0.628413	0.13878	0.0131334	0.0491868	0.54847	0.187341	0.812659	0.114028	-0.0335723	0.0239265	0	2.19722	33.33	0	39.1438	42.9166	43.7632	45.1738	0.0494223	0.118	0.154047	0.153936	0.153973	0.154013	0.0063	0.746811	1.4451	1.33903	0	2.89037	2.89037	40.3163	0	0.0728046	0.0640591	1.08869
000818	Fangda Chemical	2015	Chemical raw material and chemical product manufacturing industry	10.8332	731088	-0.11661	21.6696	0.162803	0.0462037	0.0578428	0.167339	0.0469229	1.37233	1.09288	0.070393	0.0138302	0.0405785	0.547824	0.188974	0.811026	-0.126385	-0.034643	0.0196558	0	2.19722	33.33	0	29.4379	40.4688	41.7202	43.8822	0.329707	0.4175	0.490667	0.096255	0.096334	0.096429	0.0047	0.378237	2.96351	2.64384	0	2.94444	2.94444	33.6824	0	0.10489	0.0913075	0.984673
000818	Fangda Chemical	2016	Chemical raw material and chemical product manufacturing industry	10.911	784420	-0.06353	21.7037	0.129885	0.0425571	0.0498364	0.149312	0.042809	1.90885	1.45043	0.0580437	0.0141783	0.0545896	0.526851	0.205457	0	0.00899646	0.0346905	0.0237343	0	2.19722	33.33	0	28.6843	39.5263	41.3926	43.9921	0.332834	0.4435	0.533665	0.091561	0.091736	0.091878	20.4229	0.293146	3.78177	3.41127	0	2.99573	2.99573	36.1563	0.529	0.0927032	0.0816073	0.994116
000818	Fangda Chemical	2017	Chemical raw material and chemical product manufacturing industry	11.0621	823830	-0.02431	22.0589	0.314749	0.0810816	0.106484	0.225561	0.0771015	0.725819	0.560079	0.12598	0.0599572	0.0507496	0.363939	0.143169	0.630089	0.305233	0.42635	0.0126576	0	2.19722	33.33	1	28.6626	38.2023	42.5532	47.8236	0.174737	0.4846	0.668505	0.086716	0.087781	0.088356	20.4086	0.374153	3.44661	2.6727	0	3.04452	3.04452	36.3972	0.039	0.109384	0.0851494	1.05162
000818	Hangjin Technology	2018	Chemical raw material and chemical product manufacturing industry	11.1362	888190	0.03975	22.1635	0.41607	0.128871	0.203929	0.257646	0.135157	0.779538	0.592578	0.095394	0.0978915	0.0767053	0.313524	0.125498	0.665754	0.124798	0.110298	0.0192717	0	2.19722	33.33	0	28.7391	36.5521	39.2172	43.4313	0.139889	0.3643	0.511227	0.085648	0.086005	0.086385	24.7531	0.526782	2.58351	1.89832	0	3.09104	3.09104	38.0786	1.3544	0.0908965	0.063942	0.953493
000818	Hangjin Technology	2019	Chemical raw material and chemical product manufacturing industry	11.1933	954908	0.10615	22.2162	0.380929	0.072044	0.119682	0.230563	0.0827708	0.963321	0.746298	0.0494316	0.0864779	0.0815059	0.279471	0.115596	0.685999	-0.0134376	0.0541182	0.02293	0	2.19722	33.33	0	28.7437	34.3888	36.6103	40.8887	0.152749	0.2735	0.422527	0.084705	0.084952	0.085331	24.7531	0.291529	5.00341	3.4302	0	3.13549	3.13549	33.029	1.3401	0.0995466	0.0658417	0.870404
000818	Hangjin Technology	2020	Chemical raw material and chemical product manufacturing industry	11.203	927639	0.07901	22.2979	0.346245	0.048855	0.0766809	0.210585	0.0640923	1.13863	0.865435	0.0375562	0.0919904	0.0902157	0.24949	0.12659	0.694308	-0.0629194	0.0851206	0.036856	0	2.19722	33.33	0	28.7437	31.5839	33.1979	35.8761	0.0575864	0.1548	0.248138	0.083034	0.083166	0.083318	0	0.302922	4.53865	3.30118	1	3.17805	3.17805	31.3371	1.3522	0.0677355	0.0554403	0.76226
000818	Hangjin Technology	2021	Chemical raw material and chemical product manufacturing industry	11.3753	927640	0.07901	22.3816	0.294584	0.139139	0.204417	0.281463	0.144324	1.71773	1.31347	0.137544	0.0823745	0.101673	0.229106	0.111436	0.734142	0.373839	0.0872842	0.00791991	0	2.19722	33.33	0	16.6919	31.1146	34.8826	40.7109	0.62751	1.0893	1.43896	0.040392	0.041104	0.041808	0	0.196821	6.80496	5.08075	1	3.21888	3.21888	37.9068	0.3846	0.0582525	0.0448119	0.964074
000822	Shandong Haihua	2014	Chemical raw material and chemical product manufacturing industry	10.8739	1.00227e+06	0.15328	22.0354	0.390187	0.0322622	0.0554337	0.149265	0.034678	1.23067	0.963977	0.0453934	0.04979	0.0933877	0.465951	0.0241579	0.975842	-0.274583	-0.0376168	0.00372762	0	2.19722	33.33	0	40.3365	42.4513	43.808	45.3371	0.0269492	0.086	0.123972	0.162927	0.163024	0.163071	13.4321	0.459565	2.92843	2.17597	1	2.89037	2.89037	43.7595	0	0.0685586	0.0266875	0.930336
000822	Shandong Haihua	2015	Chemical raw material and chemical product manufacturing industry	10.8798	1.05116e+06	0.20194	22.0354	0.390187	0.0322622	0.0554337	0.149265	0.034678	1.23067	0.963977	0.0453934	0.04979	0.0933877	0.465951	0.0241579	0.975842	-0.274583	-0.0376168	0.00372762	0	2.19722	33.33	0	40.3365	42.4513	43.808	45.3371	0.0269492	0.086	0.123972	0.162927	0.163024	0.163071	13.4321	0.459565	2.92843	2.17597	1	2.89037	2.89037	43.7595	0	0.0685586	0.0266875	0.930336
000822	Shandong Haihua	2016	Chemical raw material and chemical product manufacturing industry	10.9455	1.0756e+06	0.22627	22.0465	0.429671	-0.0330456	-0.0560132	0.16476	-0.0367237	1.44294	1.20881	0.0766091	0.0275664	0.069044	0.45854	0.0227332	0	-0.0460281	0.0111464	0.00329173	1	1.94591	42.86	0	40.3365	42.5371	44.2973	47.1785	0.0304668	0.0982	0.169621	0.162949	0.163105	0.163273	13.4321	0.471807	2.96292	2.11951	1	2.94444	2.94444	46.0514	0	0.0866685	0.0474097	0.899844
000822	Shandong Haihua	2017	Chemical raw material and chemical product manufacturing industry	11.1068	1.09952e+06	0.25007	22.1839	0.349827	0.163181	0.266205	0.240096	0.136588	1.82352	1.44472	-0.0103539	0.0223387	0.102861	0.405359	0.0196789	0	0.433317	0.147258	0.00850016	0	2.07944	37.5	0	40.3365	43.6212	44.8378	46.1357	0.0568705	0.1116	0.143771	0.163328	0.163411	0.163445	13.4321	0.44844	2.89173	2.22995	1	2.99573	2.99573	44.0809	0	0.0652279	0.0325056	1.19469
000822	Shandong Haihua	2018	Chemical raw material and chemical product manufacturing industry	11.1725	1.19626e+06	0.34635	22.2451	0.270054	0.132054	0.191028	0.186834	0.111528	2.21909	1.84359	0.0715302	0.0111644	0.0795011	0.450349	0.0186105	0	0.0925138	0.0631768	0.0186745	0	2.19722	33.33	0	40.3365	43.5364	44.3176	45.4493	0.0539305	0.0987	0.126754	0.163282	0.163314	0.16334	10.2783	0.821179	1.29832	1.21776	1	3.04452	3.04452	42.6046	0	0.0700246	0.0390573	1.18405
000822	Shandong Haihua	2019	Chemical raw material and chemical product manufacturing industry	11.2093	1.27293e+06	0.42266	22.2315	0.262788	0.035952	0.0490106	0.132109	0.0353953	2.1893	1.74668	0.129992	0.000825873	0.094128	0.472849	0.0183792	0	-0.121874	-0.0135412	0.00737791	0	2.19722	33.33	0	40.3365	42.9675	43.6817	44.8039	0.0525169	0.083	0.110753	0.163178	0.163205	0.163231	10.2743	0.809461	1.3193	1.23539	1	3.09104	3.09104	43.5986	0	0.0691152	0.0353937	1.01573
000822	Shandong Haihua	2020	Chemical raw material and chemical product manufacturing industry	11.2041	1.3897e+06	0.53887	22.1833	0.300277	-0.0570519	-0.0793579	0.0525655	-0.0682658	1.59014	1.1658	-0.115358	0.00292371	0.116863	0.485274	0.0205518	0	-0.202035	-0.0470339	0.00529048	1	1.79176	50	0	40.3365	42.3259	43.6196	45.3025	0.0284061	0.0813	0.123114	0.162906	0.16299	0.163048	18.1487	0.890145	1.17637	1.12341	1	3.13549	3.13549	43.9004	0	0.0589862	0.0478003	0.835731
000822	Shandong Haihua	2021	Chemical raw material and chemical product manufacturing industry	11.3811	1.3897e+06	0.53887	22.4408	0.368316	0.122593	0.185368	0.20806	0.103473	1.6127	1.25026	0.168898	0.0134566	0.127073	0.37652	0.0161935	0	0.586623	0.293618	0.00676489	0	2.19722	33.33	0	40.3365	43.2798	44.9681	47.2938	0.0415457	0.1148	0.172481	0.163145	0.163287	0.163399	18.1487	0.673372	1.76789	1.48506	1	3.17805	3.17805	51.4609	0	0.0430333	0.0358245	1.18478
000830	Luxi Chemical	2014	Chemical raw material and chemical product manufacturing industry	10.9253	1.57123e+06	0.71954	23.7121	0.699157	0.0191329	0.0623239	0.149392	0.0277117	0.288735	0.149534	0.0664651	0.00187054	0.0752757	0.697706	0.0421814	0.957819	0.178446	0.110778	0.120325	0	2.3979	36.36	0	33.6038	35.8391	37.7207	39.6176	0.0343302	0.1223	0.178965	0.113171	0.113349	0.113426	16.464	0.911277	1.32382	1.09736	1	2.83321	2.83321	36.205	0.0802	0.0725665	0.0343099	0.690428
000830	Luxi Chemical	2015	Chemical raw material and chemical product manufacturing industry	10.9697	1.74117e+06	0.88868	23.8308	0.643975	0.0137022	0.041513	0.148035	0.0224781	0.302872	0.171059	0.0779395	0.0031317	0.0663777	0.66701	0.0428831	0.957117	-0.0121633	0.126118	0.150367	0	1.94591	57.14	0	33.6038	38.7333	40.4536	43.4053	0.0794799	0.2039	0.291678	0.114239	0.114388	0.114572	16.464	0.910929	1.27481	1.09778	1	2.89037	2.89037	43.0687	0.0803	0.0781959	0.032042	0.609581
000830	Luxi Chemical	2016	Chemical raw material and chemical product manufacturing industry	11.0224	1.89064e+06	1.03743	23.9447	0.655232	0.0106511	0.0304251	0.156814	0.0230713	0.3022	0.174262	0.0431925	0.00171071	0.0617377	0.610819	0.0446201	0	-0.149356	0.120613	0.111343	0	1.94591	57.14	0	33.6038	37.2137	38.6546	41.6728	0.0794799	0.1503	0.240122	0.113723	0.113827	0.114011	16.464	1.01839	0.947594	0.981943	1	2.94444	2.94444	44.2476	0.0803	0.0859743	0.0425448	0.461659
000830	Luxi Chemical	2017	Chemical raw material and chemical product manufacturing industry	11.1821	2.24222e+06	1.38734	24.0474	0.622247	0.0738052	0.203822	0.260614	0.123711	0.221915	0.123409	0.14426	0.00367721	0.0544337	0.643405	0.0504387	0	0.439624	0.108129	0.140903	0	1.79176	50	0	33.6038	37.3771	38.9738	42.2076	0.0794799	0.1598	0.25604	0.113756	0.113884	0.114094	16.464	0.684181	2.2227	1.4616	1	2.99573	2.99573	50.0899	0.0803	0.0692083	0.0396743	0.596594
000830	Luxi Chemical	2018	Chemical raw material and chemical product manufacturing industry	11.2703	2.57355e+06	1.7171	24.0478	0.60466	0.110385	0.285566	0.283331	0.144073	0.168754	0.0918615	0.189485	0.0036784	0.0378799	0.733404	0.0524679	0	0.350407	0.000425587	0.11212	0	1.94591	57.14	0	33.6038	37.3592	38.7943	40.6426	0.0794799	0.1542	0.209467	0.113752	0.113856	0.113926	16.464	0.891872	1.30682	1.12124	1	3.04452	3.04452	43.3739	0.0712	0.042143	0.0182341	0.766176
000830	Luxi Chemical	2019	Chemical raw material and chemical product manufacturing industry	11.3026	2.63867e+06	1.78191	24.1314	0.625409	0.0583461	0.151733	0.186684	0.093573	0.214685	0.133643	0.102475	0.00276766	0.0387294	0.700964	0.0479411	0	-0.150495	0.0872287	0.117758	0	1.94591	57.14	0	33.6038	37.8119	39.0651	41.0215	0.0794799	0.1628	0.220743	0.113871	0.11395	0.114028	16.464	0.881091	1.36046	1.13496	1	3.09104	3.09104	41.2584	0.0712	0.0516754	0.018112	0.623536
000830	Luxi Chemical	2020	Chemical raw material and chemical product manufacturing industry	11.3173	2.73329e+06	1.87608	24.1851	0.548661	0.0265759	0.0641941	0.158125	0.0468937	0.263509	0.128717	0.0944523	0.00179681	0.0593368	0.675013	0.060286	0	-0.0270508	0.0550702	0.0960243	0	1.79176	66.67	0	33.6038	39.9748	43.6181	47.5432	0.110114	0.2982	0.414816	0.115004	0.115678	0.116014	11.6325	0.880339	1.69173	1.13593	1	3.13549	3.13549	53.0563	0.0614	0.0263825	0.0226537	0.566728
000830	Luxi Chemical	2021	Chemical raw material and chemical product manufacturing industry	11.5056	2.73329e+06	1.87608	24.1926	0.43734	0.144387	0.284669	0.304189	0.145297	0.309622	0.1149	0.294696	0.00282261	0.0551559	0.655225	0.0619352	0	0.807271	0.0075772	0.117984	0	1.79176	66.67	0	25.8491	51.8814	52.6278	53.9091	0.892777	1.036	1.08553	0.120945	0.120974	0.121007	11.6325	0.791711	1.60818	1.26309	1	3.17805	3.17805	56.7993	0.0473	0.0162085	0.0139823	0.993735
000836	Xinmao Technology	2014	Electrical machinery and equipment manufacturing industry	10.9343	685144	-0.16234	21.5488	0.623431	-0.0787464	-0.195776	0.0301649	-0.185339	1.30001	0.355616	0.047575	0.0859267	0.474272	0.246619	0.0340007	0.965999	-0.0886786	-0.0702839	0.00532295	1	2.19722	33.33	0	23.0261	26.2637	27.7774	30.7562	0.077424	0.2058	0.33571	0.05355	0.053667	0.053844	2.1694	0.606219	2.72501	1.64957	0	2.89037	2.89037	28.36	0.0022	0.121909	0.0998566	0.424878
000836	Xinmao Technology	2015	Electrical machinery and equipment manufacturing industry	11.0679	649940	-0.19737	21.932	0.442136	0.0473133	0.0976796	0.0671853	0.0828633	1.93167	1.17591	0.0974824	0.0601684	0.310463	0.138305	0.0251333	0.974867	0.597198	0.466866	0.0576595	0	2.3979	36.36	0	18.8549	29.3472	35.5535	47.3456	0.343183	0.8854	1.51105	0.041355	0.043281	0.046272	1.7757	0	0	0	0	2.94444	2.94444	43.242	0.0016	0.0903682	0.0747377	0.57098
000836	Xinmao Technology	2016	Electrical machinery and equipment manufacturing industry	11.1356	677156	-0.17029	21.6791	0.256543	0.0259827	0.040662	0.0833138	0.041559	2.80426	2.37542	0.00767373	0.0933517	0.106912	0.167317	0.0349929	0.965007	0.156722	-0.223413	0.044628	0	2.3979	36.36	0	11.0869	25.3296	28.8856	34.3332	0.700624	1.6041	2.09674	0.022518	0.023155	0.023764	5.1613	0.283438	4.47471	3.52811	0	2.99573	2.99573	23.783	0.0008	0.0620728	0.0513194	0.6252
000836	Xinmao Technology	2017	Electrical machinery and equipment manufacturing industry	11.1966	683624	-0.16385	21.6985	0.224831	0.0522458	0.0687928	0.117906	0.0667223	3.19893	2.62515	0.100054	0.0770283	0.10586	0.16211	0.0311787	0	0.105693	0.0196159	0.0854974	0	2.3979	36.36	0	11.0869	20.8541	24.2166	30.9549	0.700624	1.1849	1.79202	0.018726	0.019293	0.020229	5.1613	0.475955	2.45138	2.10104	0	3.04452	3.04452	21.3712	0.0008	0.0599071	0.0525997	0.783035
000836	Futong Xinmao	2018	Electrical machinery and equipment manufacturing industry	11.2729	722716	-0.12494	21.8464	0.447796	0.0378118	0.0576875	0.143189	0.0406436	1.55931	1.16505	0.0382375	0.175671	0.136008	0.180205	0.0323198	0	0.295227	0.159357	0.102225	0	2.3979	36.36	0	11.6272	22.4983	25.5304	30.2438	0.668092	1.1952	1.60113	0.020516	0.020996	0.021455	1.5119	0.505888	2.76888	1.97672	0	3.09104	3.09104	26.9789	0	0.0492284	0.0398125	0.930325
000836	Futong Xinmao	2019	Electrical machinery and equipment manufacturing industry	11.2619	1.16929e+06	0.31951	21.6683	0.495845	0.0170836	0.0322141	0.190504	0.0423902	1.34268	0.97784	0.00687362	0.22886	0.134015	0.241062	0.0321715	0	-0.572795	-0.163191	0.032997	0	2.19722	33.33	0	11.6272	21.948	24.3231	26.1502	0.620771	1.092	1.24906	0.019692	0.020056	0.020124	0.3489	0.446765	3.4565	2.23832	0	3.13549	3.13549	24.894	0.0155	0.0843014	0.0690555	0.403008
000836	Futong Information	2020	Electrical machinery and equipment manufacturing industry	11.2794	1.48204e+06	0.63077	21.6833	0.495487	0.00633406	0.0125592	0.163103	0.0156062	1.31398	1.0441	0.034985	0.259575	0.108324	0.284773	0.0306872	0	-0.0754456	0.0151105	0.0120736	0	2.19722	33.33	0	11.9191	23.1267	24.1914	26.0715	0.605547	1.0294	1.18737	0.021008	0.021065	0.021136	1.4304	0.549826	2.62306	1.81876	0	3.17805	3.17805	25.1621	0.0155	0.0675082	0.0626139	0.405868
000836	Futong Information	2021	Electrical machinery and equipment manufacturing industry	11.3918	1.48204e+06	0.63077	21.706	0.48505	0.00299835	0.00588154	0.140355	0.00554074	1.56237	1.15642	-0.0687775	0.342935	0.142162	0.309837	0.0290817	0	0.358731	0.0229654	0.0163455	0	2.19722	33.33	0	11.9191	19.9736	21.0748	23.2046	0.605547	0.7685	0.946842	0.019486	0.019547	0.019639	1.4304	0.566557	2.48584	1.76505	0	3.21888	3.21888	21.7793	0.0155	0.0564194	0.0524776	0.541147
000850	Huamao Corporation	2014	textile industry	10.8366	681261	-0.1662	22.622	0.40699	0.0555856	0.0996753	0.0503226	0.180115	1.31167	0.960197	-0.00146405	0.0259435	0.0621654	0.317499	0.0784296	0.921529	-0.037136	0.0829857	0.0343418	0	2.19722	44.44	0	46.4	48.7104	49.4501	50.5908	0.0399671	0.0657	0.090319	0.215661	0.215689	0.215716	23.9981	0.670853	1.82778	1.49064	1	2.83321	2.83321	49.5834	0.0657	0.0730322	0.057273	0.308612
000850	Huamao Corporation	2015	textile industry	10.9191	655296	-0.19204	22.8717	0.366515	0.00588247	0.00955318	0.0749165	0.0232335	0.919982	0.587026	0.0195218	0.0200371	0.046702	0.225443	0.0593415	0.940626	-0.0259202	0.283633	0.0126582	0	2.07944	37.5	0	46.4	48.5832	49.165	50.2252	0.0372265	0.0597	0.0824397	0.215615	0.215632	0.215655	23.9981	0.752081	1.52062	1.32964	1	2.89037	2.89037	48.9869	0.0657	0.0961705	0.0793788	0.253189
000850	Huamao Corporation	2016	textile industry	10.9833	711769	-0.13584	22.7768	0.389474	0.0078953	0.0126822	0.0899749	0.0328728	0.655355	0.453115	0.0268594	0.0196485	0.0504166	0.234129	0.0622188	0.937746	0.0181394	-0.0905635	0.0203283	0	2.07944	50	0	46.4	48.4537	48.9699	49.9475	0.0372265	0.0556	0.0764547	0.215605	0.215619	0.215638	23.9981	0.900155	1.18173	1.11092	1	2.94444	2.94444	48.7458	0.0399	0.09867	0.0751876	0.240177
000850	Huamao Corporation	2017	textile industry	11.0719	701070	-0.14648	22.7866	0.406967	0.0105587	0.0175471	0.110218	0.0353046	0.701326	0.371475	0.00669259	0.0259273	0.0879627	0.232398	0.0579987	0.941966	0.191992	0.00981892	0.0412198	0	2.19722	44.44	0	46.4	48.4658	49.0842	50.4146	0.0372265	0.058	0.0865216	0.215606	0.215625	0.215661	23.9981	1.04732	0.923785	0.954815	1	2.99573	2.99573	49.0471	0.0399	0.0960636	0.06931	0.299075
000850	Huamao Corporation	2018	textile industry	11.173	781676	-0.06626	22.7486	0.435232	0.0124792	0.0215468	0.137187	0.0346593	0.774911	0.416025	-0.00919097	0.0318695	0.104314	0.264701	0.0571186	0.942845	0.187222	-0.0372764	0.0379502	0	2.19722	44.44	0	46.4	48.4689	49.1302	50.4452	0.0372265	0.0588	0.087181	0.215606	0.215628	0.215663	23.9981	1.19942	0.705524	0.833739	1	3.04452	3.04452	49.1419	0.0399	0.0772421	0.0481874	0.360053
000850	Huamao Corporation	2019	textile industry	11.2356	847785	-0.00047	22.7451	0.42404	0.0208577	0.0365698	0.131594	0.0529718	1.6499	1.34225	0.0755736	0.0417726	0.0781613	0.273345	0.0512214	0.948742	0.070972	-0.00344953	0.0695376	0	2.19722	44.44	0	46.4	48.7525	49.4715	50.8247	0.0372265	0.0664	0.0953599	0.215633	0.215659	0.215696	23.9981	1.07659	0.87644	0.928856	1	3.09104	3.09104	49.0971	0.0399	0.0699395	0.0440725	0.393752
000850	Huamao Corporation	2020	textile industry	11.2894	1.00375e+06	0.15475	22.69	0.386012	0.0279787	0.0470665	0.18554	0.0606235	2.05115	1.75515	0.0560062	0.042126	0.0657155	0.317176	0.0495201	0.950441	0.138686	-0.0536498	0.0266854	0	2.19722	44.44	0	46.4	51.1245	51.9319	53.1241	0.0645936	0.1194	0.144916	0.216493	0.216526	0.216556	23.9981	1.10506	0.845111	0.904929	1	3.13549	3.13549	48.9317	0.0399	0.0507751	0.039041	0.461516
000850	Huamao Corporation	2021	textile industry	11.3453	1.00375e+06	0.15475	22.7602	0.377284	0.0625836	0.101185	0.194116	0.132507	2.16436	1.74284	0.0294179	0.0328278	0.0966109	0.274924	0.0460014	0.953963	0.0313664	0.072752	0.0331392	0	2.19722	44.44	0	46.4	50.2573	51.3225	53.0011	0.045905	0.106	0.142265	0.216048	0.216105	0.216163	16.616	1.06549	0.901273	0.938539	1	3.17805	3.17805	48.5273	0.0372	0.0385754	0.0321011	0.472303
000859	Guofeng Plastic	2014	Rubber and plastic products industry	10.8985	992604	0.14366	21.3738	0.275241	0.00373344	0.00547968	0.0888687	0.00476107	2.23303	1.88536	0.00241769	0.0965454	0.0808945	0.333715	0.0260784	0.973922	-0.035898	0.341202	0.050668	0	2.19722	44.44	0	23.7582	43.0969	52.2527	54.075	0.421799	1.1995	1.27606	0.075169	0.080294	0.080371	0	0.572922	2.39136	1.74544	1	2.83321	2.83321	52.447	0.0003	0.104665	0.0742308	0.78416
000859	Guofeng Plastic	2015	Rubber and plastic products industry	10.9471	1.03512e+06	0.18598	21.385	0.244062	0.00216905	0.00292942	0.0881566	0.00383436	2.18658	1.77806	0.0256718	0.0718415	0.0847852	0.359648	0.0483703	0.947695	-0.16885	0.0111867	0.114565	0	2.19722	44.44	0	23.7582	25.2277	26.1753	27.716	0.0333919	0.1019	0.166587	0.056554	0.056601	0.056649	0	0.358072	3.37154	2.79273	1	2.89037	2.89037	27.1428	0	0.130285	0.0962668	0.565687
000859	Guofeng Plastic	2016	Rubber and plastic products industry	10.9806	1.05914e+06	0.20988	21.4599	0.294365	0.00442417	0.0060618	0.10392	0.00778109	2.34371	1.89763	0.0128122	0.0885117	0.0899494	0.446547	0.0425447	0.956686	0.0500208	0.0778	0.06113	0	2.19722	44.44	0	24.5956	26.5847	27.768	29.6748	0.0413107	0.1293	0.206508	0.060692	0.060763	0.060839	0	0.427956	2.89464	2.33669	1	2.94444	2.94444	26.3165	0.0241	0.124787	0.0916615	0.56858
000859	Guofeng Plastic	2017	Rubber and plastic products industry	11.0937	1.34223e+06	0.49163	21.4873	0.2971	0.0200564	0.0284791	0.101859	0.0362085	2.91628	2.44941	-0.007568	0.0928488	0.0719163	0.404358	0.0652535	0	0.0247236	0.0277857	0.0698649	0	2.19722	44.44	0	25.1105	26.3312	27.2727	28.8257	0.0255504	0.086	0.14795	0.063129	0.063174	0.063223	0	0.571284	2.06784	1.75044	1	2.99573	2.99573	25.722	0.0247	0.130464	0.0954565	0.553913
000859	Guofeng Plastic	2018	Rubber and plastic products industry	11.1331	1.47876e+06	0.62751	21.4697	0.246997	0.0407966	0.05606	0.100453	0.0703469	2.80441	2.22053	0.0276913	0.0849708	0.0853944	0.404078	0.0559032	0	0.0520888	-0.017405	0.0781979	0	2.19722	44.44	0	27.7354	28.9245	29.5687	30.671	0.0231324	0.0663	0.105843	0.076996	0.077018	0.077043	0	0.80486	1.32204	1.24245	1	3.04452	3.04452	27.764	0.0247	0.0899684	0.0592256	0.579935
000859	Guofeng Plastic	2019	Rubber and plastic products industry	11.2262	1.52296e+06	0.6715	21.4982	0.237929	0.0338185	0.0446389	0.127184	0.0531921	2.6908	2.17446	0.025815	0.0676937	0.0798614	0.452533	0.0529158	0	0.102367	0.0288884	0.0237468	0	2.3979	36.36	0	27.7354	29.5267	30.2542	31.8532	0.0334445	0.0908	0.148464	0.077086	0.077112	0.077164	0	0.457366	2.55715	2.18643	1	3.09104	3.09104	28.7879	0.0247	0.0784924	0.0482085	0.63578
000859	Guofeng Plastic	2020	Rubber and plastic products industry	11.264	1.46473e+06	0.61354	21.8403	0.428285	0.0397991	0.0611568	0.1605	0.0702002	1.5779	1.43527	0.0383666	0.0611587	0.0529285	0.322013	0.0390332	0	0.0888383	0.407826	0.0350993	0	2.3979	36.36	0	27.7354	29.5382	30.5813	32.1728	0.0393794	0.1024	0.15999	0.077095	0.077151	0.077203	0	0.601564	2.15872	1.66233	1	3.13549	3.13549	27.7407	0.0247	0.0565924	0.0439082	0.566937
000859	Guofeng New Materials	2021	Rubber and plastic products industry	11.3402	1.46473e+06	0.61354	21.9027	0.171158	0.0880489	0.125018	0.183945	0.145399	4.26588	3.73787	0.0958605	0.0636985	0.0603146	0.305798	0.0352739	0	0.289304	0.0644475	0.114747	0	2.07944	50	0	29.1126	31.3971	32.2362	34.016	0.0624376	0.1075	0.168432	0.085106	0.085142	0.085205	0	0.486829	2.35637	2.05411	1	3.17805	3.17805	29.2236	0.0182	0.0487632	0.0384154	0.605568
000868	Ankai bus	2014	automotive industry	11.0612	355870	-0.49004	22.3236	0.711928	0.0100053	0.0349154	0.0827737	0.00971718	1.08674	0.971334	0.0255868	0.189342	0.0752371	0.140118	0.0508727	0.949127	0.36627	0.116676	0.0427943	0	2.30259	40	0	20.7313	39.6988	40.4307	41.6674	0.893575	0.9503	1.00987	0.077316	0.077343	0.077374	6.1423	0.659501	2.79226	1.5163	1	2.89037	2.89037	39.8053	0.0012	0.12297	0.057062	1.02965
000868	Ankai bus	2015	automotive industry	11.0378	355871	-0.49004	22.5439	0.767251	0.00196538	0.00763619	-0.134525	0.00271942	1.03533	0.957868	-0.0468449	0.234561	0.0546701	0.182313	0.0445522	0.955448	-0.168176	0.246356	0.03532	0	2.30259	40	0	21.1339	40.234	41.2941	42.399	0.876578	0.9546	1.00621	0.079015	0.079071	0.079096	14.6917	0.542298	4.62627	1.844	1	2.94444	2.94444	41.0808	0.0008	0.163752	0.0739281	0.722719
000868	Ankai bus	2016	automotive industry	11.1837	375812	-0.4702	22.9292	0.837881	0.00613753	0.032182	-0.180356	0.00983975	1.06272	1.02662	-0.138388	0.243338	0.0272628	0.125109	0.0297297	0	0.182793	0.470049	0.0147934	0	2.3979	36.36	0	21.1339	40.1515	41.0332	42.4636	0.876578	0.9418	1.00927	0.079006	0.079045	0.079087	16.1539	0.742178	3.1428	1.34739	1	2.99573	2.99573	41.3552	0.0009	0.16247	0.0700882	0.623748
000868	Ankai bus	2017	automotive industry	11.267	330883	-0.51491	22.8001	0.857071	-0.0324299	-0.211763	0.101209	-0.0507591	1.02826	1.00852	0.031258	0.251721	0.0152679	0.12382	0.0305609	0	0.145374	-0.121123	0.00535572	1	2.3979	36.36	0	21.1339	40.2061	40.774	41.6829	0.876578	0.93	0.972324	0.079012	0.079028	0.079045	16.1539	0.631961	5.07461	1.58238	1	3.04452	3.04452	40.3311	0.0009	0.105772	0.0545989	0.638898
000868	Ankai bus	2018	automotive industry	11.3239	552344	-0.2945	22.6878	0.936299	-0.115909	-1.09829	0.0471913	-0.278286	0.937806	0.910695	-0.0484216	0.292065	0.0225385	0.134951	0.0330068	0	-0.422491	-0.106198	0.00271059	1	2.3979	36.36	0	25.1952	42.139	42.6503	43.4422	0.657895	0.6929	0.724225	0.090968	0.090982	0.090995	18.842	0.768961	5.9728	1.30046	1	3.09104	3.09104	41.8431	0.0007	0.107308	0.0402343	0.416511
000868	Ankai bus	2019	automotive industry	11.3804	595786	-0.25127	22.6878	0.936299	-0.115909	-1.09829	0.0471913	-0.278286	0.937806	0.910695	-0.0484216	0.292065	0.0225385	0.134951	0.0330068	0	-0.422491	-0.106198	0.00271059	1	2.3979	36.36	0	25.1952	42.139	42.6503	43.4422	0.657895	0.6929	0.724225	0.090968	0.090982	0.090995	18.842	0.768961	5.9728	1.30046	1	3.09104	3.09104	41.8431	0.0007	0.107308	0.0402343	0.416511
000868	Ankai bus	2020	automotive industry	11.4087	468373	-0.37808	22.6878	0.936299	-0.115909	-1.09829	0.0471913	-0.278286	0.937806	0.910695	-0.0484216	0.292065	0.0225385	0.134951	0.0330068	0	-0.422491	-0.106198	0.00271059	1	2.3979	36.36	0	25.1952	42.139	42.6503	43.4422	0.657895	0.6929	0.724225	0.090968	0.090982	0.090995	18.842	0.768961	5.9728	1.30046	1	3.09104	3.09104	41.8431	0.0007	0.107308	0.0402343	0.416511
000868	Ankai bus	2021	automotive industry	11.4122	468374	-0.37808	22.0542	0.912926	-0.0636449	-0.603157	0.0702749	-0.158983	0.768609	0.728497	-0.150742	0.282143	0.0334536	0.187833	0.0472676	0	-0.453751	-0.259664	0.00698836	1	2.3979	36.36	0	25.1952	39.6264	40.6659	42.6758	0.533533	0.6139	0.693807	0.081648	0.081702	0.081784	21.6493	0.59038	8.96819	1.69382	1	3.21888	3.21888	38.7801	0	0.149238	0.0547252	0.400324
000877	Tianshan shares	2014	Non metallic mineral products industry	10.8417	1.7371e+06	0.88462	23.7972	0.626193	0.011863	0.031833	0.205677	0.0389383	0.500768	0.423266	0.0197422	0.0387601	0.0341073	0.6833	0.0294461	0.969471	-0.172845	0.014006	0.00952831	0	1.94591	28.57	0	35.4938	37.315	38.3099	40.0525	0.0321011	0.0795	0.128437	0.126157	0.126208	0.126269	20.641	0.958501	1.11584	1.0433	1	2.77259	2.83321	42.7459	0.0124	0.134996	0.0802029	0.30466
000877	Tianshan shares	2015	Non metallic mineral products industry	10.8893	1.92917e+06	1.07578	23.7452	0.637895	-0.031773	-0.0863143	0.131417	-0.13271	0.407947	0.352328	0.0115334	0.0424535	0.0294007	0.709696	0.0308354	0.968024	-0.228762	-0.0507344	0.00725115	1	1.94591	42.86	0	35.4938	39.2667	40.2647	41.917	0.0742848	0.1347	0.180967	0.126805	0.126856	0.126911	20.641	1.0182	0.950642	0.982128	1	2.83321	2.89037	44.3936	0.0076	0.159603	0.0944433	0.239416
000877	Tianshan shares	2016	Non metallic mineral products industry	11.0083	2.21499e+06	1.36024	23.6395	0.63294	0.000974036	0.0026726	0.215382	0.00379802	0.402844	0.32383	0.031341	0.0358567	0.0365312	0.734583	0.0366791	0.962135	-0.00899375	-0.100254	0.00220338	0	1.94591	42.86	0	35.4938	38.9474	40.2359	42.139	0.0742848	0.1338	0.187221	0.126743	0.12683	0.126903	20.641	1.03216	0.915098	0.968838	1	2.89037	2.94444	43.2082	0.001	0.134354	0.0818707	0.256459
000877	Tianshan shares	2017	Non metallic mineral products industry	11.1426	2.44356e+06	1.58772	23.6392	0.552349	0.0152437	0.0374215	0.290014	0.0397666	0.55833	0.490985	0.0632076	0.0305712	0.0287112	0.672053	0.0343705	0.964443	0.415598	-0.000309199	0.00257312	0	1.94591	42.86	0	45.8656	49.2673	50.002	50.966	0.0482432	0.09	0.111203	0.210997	0.211025	0.211044	22.648	0.892869	1.31939	1.11998	1	2.94444	2.99573	50.4216	0.0008	0.114584	0.0727512	0.383328
000877	Tianshan shares	2018	Non metallic mineral products industry	11.2218	2.64491e+06	1.78812	23.5584	0.461093	0.069748	0.141926	0.361761	0.156084	0.585491	0.529166	0.100959	0.0283296	0.0212079	0.692142	0.0358613	0.962894	0.120344	-0.0775947	0.00219704	0	1.94591	42.86	0	45.8656	48.9086	50.0848	51.4234	0.0482432	0.092	0.121176	0.210924	0.210994	0.211035	22.648	1.09277	0.812293	0.915109	1	2.99573	3.04452	52.0938	0.0008	0.0955131	0.0612333	0.446862
000877	Tianshan shares	2019	Non metallic mineral products industry	11.3083	2.87423e+06	2.01635	23.4497	0.336432	0.113208	0.189359	0.365981	0.188784	0.892583	0.789393	0.175156	0.0302436	0.0229704	0.718783	0.044129	0.954483	0.221442	-0.103047	0.0102273	0	1.79176	50	0	45.8656	51.2056	52.4301	54.9637	0.0681826	0.143	0.198364	0.211833	0.211908	0.21204	22.491	0.888303	1.2258	1.12574	1	3.04452	3.09104	61.9585	0.0008	0.0888888	0.0550437	0.599672
000877	Tianshan shares	2020	Non metallic mineral products industry	11.3281	3.03561e+06	2.17696	23.4302	0.244517	0.113544	0.16013	0.372638	0.197647	1.33556	1.18263	0.171258	0.0308201	0.0264706	0.672553	0.0422706	0.956314	-0.1028	-0.0193148	0.00827719	0	1.94591	42.86	0	45.8656	49.4753	51.549	53.8857	0.0482432	0.124	0.174861	0.21105	0.211282	0.211398	23.2945	0.798115	1.39898	1.25295	1	3.09104	3.13549	55.496	0.0008	0.0820157	0.0560326	0.574479
000877	Tianshan shares	2021	Non metallic mineral products industry	11.5583	3.03561e+06	2.17697	26.376	0.679647	0.0994674	0.29077	0.249384	0.0877889	0.522101	0.450302	0.0997163	0.115518	0.0352919	0.394703	0.125536	0.781554	18.5551	18.0254	1.33642	0	2.19722	33.33	0	87.7046	90.4416	91.4328	92.5519	0.0246398	0.0425	0.0552685	0.769709	0.769759	0.769787	9.9424	0.986682	1.3997	1.0135	1	3.13549	3.17805	93.6359	0	0.0664163	0.0502752	1.13303
000887	Zhongding Corporation	2014	Rubber and plastic products industry	10.8982	223410	-0.62188	22.4145	0.433492	0.122841	0.21915	0.296702	0.116595	1.74851	1.12062	0.100879	0.226698	0.205976	0.248419	0.0439768	0.869648	0.211091	0.310166	0.0539748	0	1.60944	60	0	50.8469	52.3973	53.5493	55.6994	0.0163867	0.0531	0.0954316	0.258662	0.258731	0.258824	23.5232	0.306099	5.00773	3.26692	0	2.83321	2.83321	54.004	0.2051	0.135872	0.0764685	1.05356
000887	Zhongding Corporation	2015	Rubber and plastic products industry	11.0012	251268	-0.59415	22.7343	0.491278	0.116292	0.21817	0.307557	0.114614	2.35622	1.72945	0.145985	0.192525	0.153356	0.201966	0.0438878	0.832091	0.298181	0.376847	0.0631172	0	1.60944	60	0	49.054	50.4435	51.5731	53.4607	0.0155338	0.0514	0.0898337	0.240727	0.240791	0.240863	24.8401	0.249358	6.92649	4.0103	0	2.89037	2.89037	54.2542	0.1885	0.151468	0.101262	1.01464
000887	Zhongding Corporation	2016	Rubber and plastic products industry	11.0574	334118	-0.51169	23.1969	0.441631	0.096067	0.17817	0.296488	0.110777	2.50264	2.00014	0.0767459	0.167363	0.119386	0.171053	0.0298114	0.821654	0.28141	0.588158	0.0870701	0	1.60944	60	0	44.3273	47.1284	49.1105	52.4894	0.0369203	0.1078	0.184133	0.196894	0.197097	0.197332	20.7618	0	0	0	0	2.94444	2.94444	57.5456	0.3098	0.147706	0.0996517	0.86721
000887	Zhongding Corporation	2017	Rubber and plastic products industry	11.1732	321832	-0.52392	23.4543	0.494019	0.0847783	0.160315	0.284001	0.0980057	2.30466	1.73448	0.0749024	0.168828	0.130835	0.182775	0.031029	0.796827	0.40386	0.29357	0.0875322	0	1.94591	42.86	0	45.6182	48.6687	50.744	54.6034	0.0358755	0.1122	0.196965	0.20857	0.208788	0.209089	22.2492	0.514606	2.88817	1.94323	0	2.99573	2.99573	55.0217	0.3211	0.154576	0.108724	0.865034
000887	Zhongding Corporation	2018	Rubber and plastic products industry	11.2036	352892	-0.49301	23.5005	0.476338	0.0724262	0.140627	0.273513	0.0920058	2.37439	1.75921	0.0605333	0.183341	0.129541	0.206407	0.0351158	0.798328	0.0507506	0.0472648	0.0837552	0	1.94591	42.86	0	46.6839	50.383	52.8067	57.3493	0.0437888	0.1309	0.228458	0.21863	0.218925	0.219347	21.5942	0.803553	1.46776	1.24447	0	3.04452	3.04452	58.98	0.2971	0.124847	0.0729755	0.787192
000887	Zhongding Corporation	2019	Rubber and plastic products industry	11.2811	413935	-0.43226	23.6206	0.505901	0.0346125	0.0681356	0.253367	0.0505602	2.20254	1.65215	0.090647	0.163674	0.128143	0.222117	0.0374698	0.816035	-0.0535044	0.127612	0.0810145	0	1.94591	42.86	0	46.6839	50.2697	53.3384	58.1174	0.0413635	0.1425	0.244913	0.218585	0.219056	0.219539	21.5942	0.896699	1.23368	1.1152	0	3.09104	3.09104	59.3101	0.2971	0.12727	0.0737878	0.684581
000887	Zhongding Corporation	2020	Rubber and plastic products industry	11.3038	428221	-0.41804	23.6636	0.525101	0.0268052	0.0553492	0.226517	0.0429969	1.88716	1.52319	0.0759864	0.151283	0.104897	0.212541	0.0361792	0.82919	-0.0134785	0.0440047	0.0410355	0	1.94591	42.86	1	43.6341	47.1787	48.6942	51.1207	0.0543121	0.116	0.171577	0.191093	0.191211	0.191332	20.1832	0.781274	1.59084	1.27996	0	3.13549	3.13549	51.1778	0.2905	0.111847	0.0761876	0.623422
000887	Zhongding Corporation	2021	Rubber and plastic products industry	11.3626	428222	-0.41804	23.63	0.491427	0.051773	0.105347	0.225145	0.0766055	1.62324	1.21279	0.04818	0.153545	0.136699	0.212845	0.0326009	0.840941	0.0890922	-0.033099	0.0425961	0	1.94591	42.86	1	43.6308	47.3718	48.878	51.5598	0.0617402	0.1201	0.181729	0.1912	0.191314	0.19146	20.1832	0.514192	2.86169	1.9448	0	3.17805	3.17805	65.2065	0.2831	0.0958788	0.0654111	0.675839
000901	Aerospace Science And Technology	2014	Railway, ship, aerospace and other transportation equipment manufacturing industry	10.9699	155767	-0.6892	21.4782	0.315967	0.0204955	0.0325912	0.194191	0.0253309	3.00413	2.25485	-0.000120408	0.173345	0.190292	0.0880105	0.0391079	0.960892	0.143661	0.311929	0.0499613	0	2.3979	36.36	0	22.7749	39.365	43.6199	52.1028	0.619886	0.9157	1.28773	0.072413	0.073318	0.074808	0.303	0.183485	7.50559	5.45004	1	2.77259	2.77259	71.4018	0	0.159473	0.102635	0.80911
000901	Aerospace Science And Technology	2015	Railway, ship, aerospace and other transportation equipment manufacturing industry	10.9935	167854	-0.67717	21.4792	0.283365	0.0314741	0.0449411	0.205298	0.0370122	2.63369	1.81907	-0.0136006	0.182513	0.216213	0.105228	0.0498571	0.911815	0.193416	0.00103768	0.0284985	0	2.3979	36.36	0	21.3535	38.2499	43.0555	51.1563	0.661157	1.0164	1.39569	0.066301	0.067457	0.068897	0	0	0	0	1	2.83321	2.83321	72.556	0	0.171269	0.107506	0.850371
000901	Aerospace Science And Technology	2016	Railway, ship, aerospace and other transportation equipment manufacturing industry	11.1934	265893	-0.57959	22.4689	0.351316	0.0395347	0.0592639	0.208425	0.0283426	2.34936	1.70293	0.076769	0.18077	0.159142	0.138971	0.0570407	0.78825	2.02841	1.69053	0.125057	0	2.3979	36.36	0	16.8771	34.2433	38.9245	46.1424	0.661157	1.3069	1.73402	0.044788	0.045908	0.046953	0.1863	0.426756	3.61998	2.34326	1	2.89037	2.89037	68.0199	0	0.169133	0.138722	1.39489
000901	Aerospace Science And Technology	2017	Railway, ship, aerospace and other transportation equipment manufacturing industry	11.2557	291583	-0.55403	22.559	0.364904	0.0302261	0.0471117	0.210771	0.0312564	2.20848	1.58402	0.0575562	0.163304	0.164956	0.14651	0.0549401	0.794968	0.0584649	0.094223	0.0623129	0	2.07944	50	0	16.8771	34.2433	37.7278	44.2741	0.661157	1.2352	1.62332	0.044788	0.04541	0.04627	0	0.548822	2.40215	1.82209	1	2.94444	2.94444	56.3123	0.0001	0.15746	0.127327	0.967039
000901	Aerospace Science And Technology	2018	Railway, ship, aerospace and other transportation equipment manufacturing industry	11.3425	322727	-0.52303	22.5944	0.357589	0.0270784	0.0423883	0.207714	0.0297925	2.19523	1.56923	0.0497332	0.161426	0.167028	0.152621	0.0548601	0.799503	-0.000144205	0.0360187	0.0622137	0	2.3979	36.36	0	16.8771	34.2433	38.1616	43.5468	0.661157	1.2607	1.58023	0.044788	0.045603	0.046218	0.3304	0.848462	1.30115	1.1786	1	2.99573	2.99573	46.4516	0.0001	0.114621	0.0861684	0.908901
000901	Aerospace Science And Technology	2019	Railway, ship, aerospace and other transportation equipment manufacturing industry	11.3782	397464	-0.44865	22.6703	0.385203	0.0254318	0.0404914	0.199709	0.0289462	2.04081	1.39548	0.0467021	0.143979	0.175319	0.186833	0.0492936	0.816213	0.0225356	0.0788458	0.0611077	0	2.3979	36.36	0	16.8771	34.2433	38.9403	42.5254	0.661157	1.3069	1.51971	0.044788	0.046005	0.046335	0.3304	0.74702	1.59668	1.33865	1	3.04452	3.04452	45.8876	0.0001	0.11261	0.0870256	0.878591
000901	Aerospace Science And Technology	2020	Railway, ship, aerospace and other transportation equipment manufacturing industry	11.3943	458121	-0.38828	22.7125	0.383668	-0.0937025	-0.152218	0.172316	-0.12539	2.47506	1.80814	0.00798473	0.12906	0.165223	0.194845	0.0283532	0.919187	-0.0981672	0.0430978	0.0534754	1	2.30259	40	0	17.3177	33.1238	35.8668	39.4902	0.661157	1.071	1.28034	0.044998	0.045375	0.045652	0	0.685026	1.7806	1.4598	1	3.09104	3.09104	41.0715	0.0001	0.132451	0.101505	0.747286
000901	Aerospace Science And Technology	2021	Railway, ship, aerospace and other transportation equipment manufacturing industry	11.4845	458122	-0.38828	22.7479	0.418023	0.00545784	0.00911387	0.176445	0.00699691	2.34723	1.65841	0.0349672	0.131895	0.174319	0.147358	0.0239755	0.92939	0.0850669	0.0360703	0.0618342	0	2.30259	40	0	17.3177	34.5647	36.724	39.5302	0.661157	1.1207	1.28265	0.046461	0.046699	0.046892	0	0.663673	1.87077	1.50677	1	3.13549	3.13549	39.5593	0.0001	0.122125	0.0909426	0.780036
000902	Xinyangfeng	2014	Chemical raw material and chemical product manufacturing industry	10.9308	628401	-0.21881	22.3693	0.43712	0.180494	0.365963	0.185727	0.0704685	1.31329	0.64147	0.125631	0.00394896	0.27015	0.372169	0.0565236	0.943476	3.72441	2.88284	0.258492	0	2.19722	33.33	0	48.2416	55.035	58.089	62.4237	0.102138	0.2042	0.293981	0.235501	0.235969	0.236363	21.0663	0.648626	3.3978	1.54172	0	2.77259	2.77259	61.1231	6.9617	0.0953085	0.0364553	2.56134
000902	Xinyangfeng	2015	Chemical raw material and chemical product manufacturing industry	10.9878	622691	-0.22449	22.665	0.282466	0.127972	0.19641	0.187731	0.0808659	2.1095	1.29452	0.0923978	0.00707575	0.22251	0.282712	0.0515684	0.948432	0.151679	0.344066	0.125135	0	2.19722	33.33	0	46.031	52.1461	54.9798	59.5212	0.0977173	0.1947	0.293068	0.21417	0.214573	0.214999	21.9658	0.541644	4.18613	1.84623	0	2.83321	2.83321	61.2803	6.8338	0.0863035	0.0298417	1.58253
000902	Xinyangfeng	2016	Chemical raw material and chemical product manufacturing industry	11.0382	724350	-0.12332	22.7887	0.323197	0.0779881	0.112066	0.161344	0.0700107	1.6456	0.920387	0.0951229	0.00714134	0.22551	0.325361	0.0613172	0	-0.139592	0.131773	0.0957109	0	2.19722	33.33	0	47.1535	53.5596	56.1808	60.1342	0.0956407	0.1915	0.275286	0.224739	0.22509	0.225409	21.5099	0.644691	2.83305	1.55113	0	2.89037	2.89037	62.8573	6.6043	0.0696607	0.0294625	1.11395
000902	Xinyangfeng	2017	Chemical raw material and chemical product manufacturing industry	11.163	802950	-0.04509	22.8918	0.332607	0.0831721	0.123795	0.187787	0.0765857	1.86769	1.12933	0.104651	0.0109167	0.235671	0.31068	0.0588057	0	0.0913522	0.108532	0.0473533	0	2.19722	33.33	0	47.5326	54.8307	57.692	63.3916	0.0956407	0.2138	0.333645	0.228759	0.229168	0.229828	21.3553	0.585241	2.23348	1.7087	0	2.94444	2.94444	60.5589	6.2152	0.0903357	0.0341297	1.086
000902	Xinyangfeng	2018	Chemical raw material and chemical product manufacturing industry	11.2265	816394	-0.03171	22.9204	0.291497	0.0934032	0.135713	0.193567	0.0826147	2.09032	1.00873	0.0206027	0.0215776	0.301855	0.311707	0.0568478	0	0.110515	0.0290015	0.0345152	0	2.19722	33.33	0	47.5326	54.8307	58.0885	63.5531	0.0956407	0.2222	0.337042	0.228759	0.22929	0.229917	21.3553	0.653248	1.87317	1.53081	0	2.99573	2.99573	65.6704	6.2168	0.084265	0.0293024	1.13059
000902	Xinyangfeng	2019	Chemical raw material and chemical product manufacturing industry	11.2665	802495	-0.04554	22.9973	0.311065	0.070584	0.101073	0.186793	0.0708183	2.30907	1.3268	0.15493	0.0213811	0.250894	0.289942	0.0617462	0	-0.0700977	0.0799249	0.0324028	0	2.19722	33.33	0	47.5326	54.8307	58.0834	63.3939	0.0956407	0.222	0.333693	0.228759	0.229292	0.22987	21.3553	0.749502	1.57277	1.33422	0	3.04452	3.04452	63.0433	6.1485	0.0869962	0.0309591	0.996691
000902	Xinyangfeng	2020	Chemical raw material and chemical product manufacturing industry	11.2944	814238	-0.03386	23.1507	0.371361	0.0923351	0.140652	0.180022	0.0965125	1.77972	1.19952	0.214696	0.0166332	0.185302	0.256944	0.0661893	0	0.0794462	0.165869	0.0975649	0	2.07944	37.5	0	47.5326	55.8961	59.7944	66.1554	0.0956407	0.2582	0.39179	0.229459	0.230243	0.231071	21.3553	0.475373	2.99423	2.10361	0	3.09104	3.09104	70.6567	6.1485	0.0614908	0.0351771	0.956717
000902	Xinyangfeng	2021	Chemical raw material and chemical product manufacturing industry	11.4218	814239	-0.03385	23.2987	0.374237	0.100742	0.160649	0.188997	0.104431	1.6999	0.982508	0.0255089	0.0211922	0.201243	0.342088	0.0656647	0	0.17212	0.159518	0.134957	0	1.94591	42.86	0	47.5326	55.4712	58.1671	61.9259	0.0956407	0.2239	0.302809	0.229152	0.229522	0.229816	21.3553	0.511869	2.73848	1.95362	0	3.13549	3.13549	69.7813	5.4873	0.0545515	0.0313502	0.964675
000908	Jingfeng Pharmaceutical	2014	pharmaceutical industry	11.1832	147503	-0.69742	21.3724	0.480595	0.228756	0.515171	0.852313	0.131508	1.34261	1.1814	0.107603	0.185441	0.0672056	0.140249	0.0154576	0.798556	10.6996	4.68264	0.298708	0	2.48491	33.33	1	19.8348	43.4212	51.772	69.0808	0.978665	1.6112	2.48281	0.078764	0.082251	0.088445	0	0.344523	3.97606	2.90256	0	2.77259	2.83321	30.3095	34.7027	0.668085	0.11406	1.73949
000908	Jingfeng Pharmaceutical	2015	pharmaceutical industry	11.1919	194296	-0.65085	21.9595	0.346886	0.138224	0.22834	0.811504	0.150544	1.9941	1.82816	0.0268304	0.182321	0.0467385	0.0943509	0.018431	0.781622	0.256259	0.798856	0.116636	0	2.48491	33.33	1	19.489	37.4288	47.4652	63.7513	0.662998	1.4356	2.27114	0.057197	0.062233	0.067707	0	0.511766	2.41402	1.95402	0	2.83321	2.89037	25.7374	37.816	0.604104	0.107409	0.91816
000908	Jingfeng Pharmaceutical	2016	pharmaceutical industry	11.2006	241089	-0.60428	22.3592	0.491163	0.0905025	0.159687	0.788201	0.146981	2.47376	2.291	0.00240058	0.148809	0.0460152	0.0859011	0.0172857	0.845236	0.0737951	0.491296	0.0734347	0	2.3979	36.36	1	19.4015	37.3412	47.1162	60.2566	0.666001	1.4289	2.10577	0.056857	0.061638	0.065625	0	0.588307	1.66684	1.69979	0	2.89037	2.94444	24.6961	32.7103	0.578961	0.108107	0.615742
000908	Jingfeng Pharmaceutical	2017	pharmaceutical industry	11.2293	321447	-0.5243	22.3061	0.466004	0.0370331	0.0710695	0.786229	0.071688	2.46467	2.20106	0.0311476	0.133435	0.05671	0.144375	0.0180854	0.836947	-0.0215305	-0.051664	0.0590627	0	2.19722	44.44	1	19.7967	37.7365	47.4433	60.9494	0.652699	1.3965	2.07877	0.058406	0.063122	0.067408	0	0.739492	0.972847	1.35228	0	2.94444	2.99573	20.8418	26.1519	0.644797	0.122359	0.516587
000908	Jingfeng Pharmaceutical	2018	pharmaceutical industry	11.3011	373434	-0.47256	22.3771	0.452455	0.0393301	0.0726975	0.756589	0.0767824	1.87288	1.67844	0.067138	0.146713	0.0514483	0.14975	0.0211711	0.837762	0.000791347	0.0736017	0.0351444	0	2.07944	37.5	1	19.7967	36.9717	44.5908	54.5021	0.652699	1.252	1.75309	0.057697	0.0606	0.062608	0	0.861716	0.646419	1.16048	0	2.99573	3.04452	21.9492	24.2843	0.556007	0.0927271	0.512228
000908	Jingfeng Pharmaceutical	2019	pharmaceutical industry	11.2084	436022	-0.41027	22.1935	0.553615	-0.192447	-0.383669	0.600406	-0.685663	1.06907	0.873506	0.0083149	0.159311	0.0750041	0.221437	0.0298092	0.870724	-0.480206	-0.167787	0.0217404	1	1.94591	42.86	1	19.7967	36.5737	42.5007	48.7504	0.652699	1.147	1.46256	0.057374	0.059131	0.059932	0	0.793112	0.813291	1.26086	0	3.04452	3.09104	17.0926	20.2574	0.876178	0.201708	0.280673
000908	Jingfeng Pharmaceutical	2020	pharmaceutical industry	13.5257	498611	-0.34798	21.7128	0.76276	-0.328208	-0.895593	0.637305	-1.31596	0.549791	0.424759	-0.100997	0.165098	0.0863911	0.346173	0.0351734	0.93807	-0.346801	-0.381616	0.0220778	1	1.94591	42.86	1	18.3149	35.0919	38.6027	42.1063	0.705517	1.1081	1.29902	0.051727	0.052392	0.052683	0	0.493672	2.96433	2.02564	0	3.09104	3.13549	14.2141	15.0127	0.94904	0.270067	0.249406
000908	Jingfeng Pharmaceutical	2021	pharmaceutical industry	11.3476	425420	-0.42083	21.3068	0.817145	-0.0899709	-0.417511	0.620338	-0.248574	0.497772	0.383601	0.0690926	0.112835	0.0867022	0.349101	0.0560556	0.925515	-0.0760151	-0.333721	0.0141705	1	1.94591	42.86	1	14.787	31.564	33.913	36.0748	0.87382	1.2934	1.43964	0.040049	0.040326	0.040428	0	0.372032	5.54348	2.68794	0	3.13549	3.17805	15.305	14.8216	0.878763	0.317492	0.361949
000910	Daya Technology	2014	Wood processing and wood, bamboo, rattan, palm, and grass products industry	11.0889	584509	-0.26249	22.826	0.623737	0.0323326	0.0880005	0.262554	0.0324614	1.00861	0.53838	0.129925	0.102369	0.29189	0.236063	0.10043	0.889312	0.0305112	-0.0649425	0.0329024	0	2.19722	33.33	0	47.6525	51.7867	54.0615	57.2298	0.047619	0.1345	0.200982	0.227939	0.228205	0.228407	32.3401	0.92334	1.22066	1.08302	0	2.77259	2.77259	60.151	0	0.19356	0.0761177	0.996033
000910	Daya Technology	2015	Wood processing and wood, bamboo, rattan, palm, and grass products industry	11.1749	762858	-0.08499	22.5913	0.625825	0.0532609	0.1419	0.28982	0.0508705	1.07956	0.626405	0.229723	0.0781132	0.280725	0.212984	0.0796281	0.906606	-0.0904034	-0.209247	0.0213432	0	2.07944	37.5	0	47.7156	51.9717	55.0194	60.4045	0.0456926	0.1532	0.265928	0.228584	0.22905	0.229646	21.1934	0.506789	3.60094	1.97321	0	2.83321	2.83321	74.2057	0	0.212052	0.0852581	1.04699
000910	Daya Holy Elephant	2016	Wood processing and wood, bamboo, rattan, palm, and grass products industry	11.2067	800650	-0.04738	22.5036	0.489455	0.0861033	0.195969	0.339493	0.0817811	1.38042	0.782132	0.174618	0.110612	0.292837	0.197882	0.0844912	0.899457	-0.149195	-0.0839788	0.0154843	0	2.07944	37.5	0	47.516	52.9162	56.4017	62.6628	0.0675315	0.1871	0.318771	0.227287	0.227906	0.228694	21.1046	0.456378	3.34759	2.19117	0	2.89037	2.89037	79.2665	0.0471	0.217487	0.0920408	1.05285
000910	Daya Holy Elephant	2017	Wood processing and wood, bamboo, rattan, palm, and grass products industry	11.2776	738330	-0.1094	22.5704	0.42134	0.120169	0.220194	0.355418	0.104627	1.62745	1.01461	0.187552	0.114194	0.258212	0.167463	0.0872088	0.898648	0.0791383	0.0691551	0.0496913	0	1.94591	42.86	0	45.4195	51.3504	53.6377	57.613	0.0790695	0.181	0.268464	0.20813	0.208392	0.208711	22.235	0.424053	3.46499	2.3582	0	2.94444	2.94444	71.9631	0.2612	0.226515	0.0919489	1.14854
000910	Daya Holy Elephant	2018	Wood processing and wood, bamboo, rattan, palm, and grass products industry	11.3298	791592	-0.05639	22.6602	0.351712	0.115196	0.1873	0.364167	0.105336	1.84839	1.12908	0.144643	0.109755	0.252286	0.179891	0.0773448	0.909077	0.0302237	0.0939604	0.112797	0	1.79176	50	0	45.8863	50.3282	54.184	61.2066	0.0495535	0.1809	0.333875	0.211542	0.212294	0.213303	9.1321	0.854277	1.26919	1.17058	0	2.99573	2.99573	78.3624	0.083	0.217176	0.0852576	1.09361
000910	Daya Holy Elephant	2019	Wood processing and wood, bamboo, rattan, palm, and grass products industry	11.3616	773256	-0.07464	22.8032	0.3426	0.0986553	0.151041	0.361695	0.100991	1.94844	1.17457	0.0686071	0.128917	0.260212	0.228992	0.0786746	0.897319	0.00505812	0.153673	0.0243271	0	1.94591	42.86	0	45.912	50.6816	54.7046	58.7252	0.0572666	0.1915	0.279082	0.211941	0.212752	0.213096	9.1361	0.765279	1.47211	1.30671	0	3.04452	3.04452	67.8838	0.0831	0.21794	0.0831016	0.976876
000910	Daya Holy Elephant	2020	Wood processing and wood, bamboo, rattan, palm, and grass products industry	11.3781	764914	-0.08294	22.8987	0.341871	0.0755109	0.114796	0.294444	0.0873704	2.00954	1.28745	0.100524	0.152551	0.244935	0.212282	0.0692961	0.909573	-0.00464263	0.100246	0.0293862	0	1.94591	42.86	0	46.4381	54.6004	59.2904	65.6157	0.0957891	0.2767	0.412973	0.219007	0.22013	0.220971	9.2416	0.826762	1.31853	1.20954	0	3.09104	3.09104	76.2231	0.0658	0.156019	0.085472	0.864262
000910	Daya Holy Elephant	2021	Wood processing and wood, bamboo, rattan, palm, and grass products industry	11.4621	764915	-0.08294	22.966	0.327679	0.0676244	0.10162	0.26052	0.0704231	2.2795	1.50871	0.0632414	0.20225	0.239699	0.184821	0.0475775	0.932897	0.204621	0.0696064	0.0178848	0	1.94591	42.86	0	46.4381	55.8706	61.8911	65.7747	0.110673	0.3327	0.416395	0.220134	0.22195	0.222311	6.1773	0.903381	1.15916	1.10695	0	3.13549	3.13549	70.8747	0.0661	0.149845	0.0738501	0.960259
000913	Qianjiang Motorcycle	2014	Railway, ship, aerospace and other transportation equipment manufacturing industry	10.9678	332005	-0.5138	22.0137	0.42321	-0.0571073	-0.101094	0.170908	-0.0919898	1.77224	0.992651	-0.00889119	0.190754	0.2584	0.233738	0.049711	0.950289	-0.26881	-0.115675	0.0150278	1	2.56495	38.46	0	41.4458	56.9005	57.8834	59.0737	0.342736	0.3964	0.425324	0.192109	0.192157	0.192187	0	0.84608	1.31547	1.18192	1	2.77259	2.77259	57.6207	0.0293	0.172971	0.121993	0.620801
000913	Qianjiang Motorcycle	2015	Railway, ship, aerospace and other transportation equipment manufacturing industry	10.9518	315638	-0.53009	21.9553	0.407609	-0.0438077	-0.0749666	0.189681	-0.0723113	1.75387	0.906993	0.0481337	0.174209	0.260895	0.233711	0.0504865	0.949513	-0.109995	-0.0566799	0.0197548	1	2.56495	38.46	0	41.4458	51.0034	51.4503	52.3035	0.222499	0.2415	0.261976	0.18029	0.1803	0.180315	0	0.517754	2.57265	1.93142	1	2.83321	2.83321	51.3144	0.0293	0.197328	0.149794	0.605821
000913	Qianjiang Motorcycle	2016	Railway, ship, aerospace and other transportation equipment manufacturing industry	11.0981	383631	-0.46242	21.9553	0.407609	-0.0438077	-0.0749666	0.189681	-0.0723113	1.75387	0.906993	0.0481337	0.174209	0.260895	0.233711	0.0504865	0.949513	-0.109995	-0.0566799	0.0197548	1	2.56495	38.46	0	41.4458	51.0034	51.4503	52.3035	0.222499	0.2415	0.261976	0.18029	0.1803	0.180315	0	0.517754	2.57265	1.93142	1	2.83321	2.83321	51.3144	0.0293	0.197328	0.149794	0.605821
000913	Qianjiang Motorcycle	2017	Railway, ship, aerospace and other transportation equipment manufacturing industry	11.1835	367686	-0.47829	22.0889	0.355843	0.0209018	0.0321088	0.209379	0.0289063	1.83795	1.21603	0.0323321	0.142372	0.184964	0.18835	0.0377652	0	0.202711	0.0904574	0.0430018	0	2.19722	33.33	0	29.7661	46.5235	52.234	60.6656	0.392388	0.7548	1.03808	0.104822	0.106462	0.107986	2.5215	0.376054	3.57576	2.6592	0	2.94444	2.94444	55.625	0	0.140701	0.0967057	0.723089
000913	Qianjiang Motorcycle	2018	Railway, ship, aerospace and other transportation equipment manufacturing industry	11.29	396142	-0.44996	22.1972	0.423726	0.00888316	0.0146013	0.212589	0.0119143	1.61522	0.893077	-0.0124741	0.154235	0.267593	0.191478	0.0326298	0	0.137238	0.11435	0.0331254	0	2.19722	33.33	0	29.7661	44.8783	50.1563	57.9218	0.392388	0.6849	0.945898	0.103422	0.104852	0.106134	2.6555	0.727185	1.65102	1.37516	0	2.99573	2.99573	50.4585	0	0.103768	0.0588031	0.745588
000913	Qianjiang Motorcycle	2019	Railway, ship, aerospace and other transportation equipment manufacturing industry	11.3583	425220	-0.42102	22.2735	0.432672	0.0378097	0.0661437	0.22963	0.0453525	1.65205	1.19892	0.0706729	0.139509	0.183734	0.171153	0.0258484	0	0.225376	0.0793211	0.0291731	0	2.07944	37.5	0	29.7661	44.8783	50.1563	57.9218	0.392388	0.6849	0.945898	0.103422	0.104852	0.106134	2.6793	0.670141	1.86762	1.49222	0	3.04452	3.04452	50.7103	0	0.0956703	0.0530345	0.833685
000913	Qianjiang Motorcycle	2020	Railway, ship, aerospace and other transportation equipment manufacturing industry	11.3779	410025	-0.43615	22.2543	0.419488	0.0421711	0.0734873	0.280997	0.0544912	1.72166	1.20697	0.108813	0.113529	0.200531	0.160334	0.0265845	0	-0.0454862	-0.0190842	0.0237163	0	2.19722	33.33	0	29.7661	44.5167	48.7799	56.1562	0.392388	0.6389	0.886582	0.103187	0.104096	0.105206	2.6793	0.341289	4.32476	2.93006	0	3.09104	3.09104	61.9717	0	0.0820922	0.0500086	0.773907
000913	Qianjiang Motorcycle	2021	Railway, ship, aerospace and other transportation equipment manufacturing industry	11.4777	410026	-0.43615	22.3553	0.4106	0.0475873	0.0813208	0.261719	0.0537614	1.69379	1.12852	0.0405701	0.0953734	0.218403	0.130497	0.0252287	0	0.192944	0.106313	0.0371414	0	2.19722	33.33	0	29.7661	44.5167	48.7799	55.6508	0.392388	0.6389	0.869603	0.103187	0.104096	0.105091	2.6793	0.599173	2.135	1.66897	0	3.13549	3.13549	55.6436	0	0.0860537	0.0494828	0.885157
000915	Shanda Huate	2014	pharmaceutical industry	11.0188	230614	-0.61471	21.3935	0.241689	0.217845	0.292378	0.620636	0.281147	2.42587	2.2084	0.139365	0.0860213	0.0513655	0.223921	0.0741702	0.911437	0.254364	0.228005	0.050736	0	2.19722	33.33	0	22.2892	29.273	32.7228	39.934	0.196236	0.4679	0.79163	0.052275	0.052871	0.05392	0	0.379072	3.17158	2.63802	1	2.77259	3.09104	63.6153	0	0.282946	0.0781879	0.774844
000915	Shanda Huate	2015	pharmaceutical industry	11.1018	282680	-0.56289	21.4561	0.192871	0.129584	0.165395	0.622966	0.212068	2.67102	2.36734	0.139476	0.108514	0.0571526	0.257191	0.072782	0.913698	-0.102616	0.0645859	0.0412996	0	2.07944	37.5	0	21.5483	26.3139	29.6906	37.4553	0.124849	0.3777	0.738202	0.047587	0.048157	0.049369	0	0.309825	3.77346	3.22763	1	2.83321	3.13549	46.326	0	0.32154	0.0935942	0.611049
000915	Shanda Huate	2016	pharmaceutical industry	11.143	274695	-0.57083	21.6324	0.214685	0.153823	0.193424	0.604524	0.227197	2.50048	2.22835	0.201801	0.077041	0.0574284	0.21043	0.0594147	0.929251	0.252853	0.192849	0.110439	0	2.07944	37.5	0	20.7161	25.7111	29.2358	35.9262	0.120667	0.4117	0.734216	0.044163	0.044785	0.045694	0	0.306242	3.8958	3.26539	1	2.89037	3.17805	65.714	0	0.309435	0.0927713	0.677048
000915	Shanda Huate	2017	pharmaceutical industry	11.1944	312907	-0.5328	21.7439	0.200491	0.17151	0.216332	0.676618	0.255106	2.68238	2.47602	0.153552	0.0831281	0.0407487	0.231571	0.0311183	0.959464	0.144044	0.117959	0.0716306	0	2.07944	37.5	0	20.7161	25.7246	29.9235	35.5876	0.121123	0.4445	0.717872	0.04417	0.045055	0.045701	0	0.365107	3.18337	2.73892	1	2.94444	3.21888	56.9087	0	0.358406	0.0865789	0.672307
000915	Shanda Huate	2018	pharmaceutical industry	11.2342	314703	-0.53102	21.7879	0.19275	0.0844287	0.105081	0.603168	0.156958	3.34743	3.08068	0.18573	0.0732942	0.0444093	0.224396	0.057016	0.933972	-0.136372	0.0449379	0.047372	0	2.19722	33.33	0	20.7161	24.707	26.4975	29.7101	0.145671	0.279	0.434155	0.043921	0.044081	0.04429	0	0.720837	1.4816	1.38728	1	2.99573	3.2581	29.7067	0	0.367127	0.0832662	0.537905
000915	Shanda Huate	2019	pharmaceutical industry	11.2565	373899	-0.4721	21.8715	0.18567	0.118641	0.146301	0.591494	0.19946	3.47224	3.24228	0.0772544	0.0898676	0.0371217	0.249362	0.0527809	0.938929	0.179341	0.0871645	0.0594806	0	2.19722	33.33	0	20.7161	29.3219	33.9505	40.1135	0.218761	0.6385	0.936344	0.046629	0.047725	0.048501	0	0.464888	2.41894	2.15106	1	3.04452	3.29584	45.0239	0	0.325461	0.078154	0.59481
000915	Shanda Huate	2020	pharmaceutical industry	13.6049	405846	-0.44031	22.0302	0.20561	0.155596	0.193631	0.60846	0.292535	3.43278	3.23026	0.199068	0.0660089	0.0364605	0.244891	0.0424726	0.950455	0.0117148	0.172092	0.0322811	0	2.07944	37.5	0	21.9963	28.7359	32.5206	39.1732	0.185213	0.4782	0.780895	0.050754	0.051471	0.052385	2.2	0.592249	1.8673	1.68848	1	3.09104	3.3322	42.1847	0	0.226264	0.0738592	0.531887
000915	Walter Daein	2021	pharmaceutical industry	11.3742	457154	-0.38924	22.0933	0.136206	0.184603	0.222364	0.688956	0.347435	5.42245	5.19271	0.192064	0.0150551	0.0259588	0.223037	0.0442385	0.949121	0.113182	0.0650746	0.0325686	0	2.19722	33.33	0	21.9963	26.9009	30.3007	36.2487	0.121181	0.3777	0.647945	0.049596	0.050177	0.050895	2.2	0.513047	2.09971	1.94914	1	3.13549	3.3673	38.8921	0.0015	0.259246	0.0757723	0.531333
000919	Jinling Pharmaceutical	2014	pharmaceutical industry	11.0641	358378	-0.48755	22.0104	0.240527	0.0707886	0.0920724	0.242272	0.0884444	2.62584	2.13399	0.0827923	0.109973	0.113452	0.281572	0.0350283	0.939075	0.0637938	0.0961805	0.0275817	0	2.19722	33.33	0	45.227	53.4615	57.6457	62.4917	0.109325	0.2744	0.381737	0.208075	0.209151	0.209623	0	0.617753	2.49162	1.61877	1	2.77259	2.83321	69.0703	0.2031	0.147928	0.097336	0.800374
000919	Jinling Pharmaceutical	2015	pharmaceutical industry	11.1705	312274	-0.53343	22.0714	0.240434	0.0701252	0.0923281	0.219655	0.0813331	2.69235	2.2308	0.055178	0.124619	0.107508	0.256427	0.0342573	0.94138	0.162137	0.0629561	0.0287964	0	2.19722	33.33	0	45.227	53.2644	58.9791	62.8535	0.109325	0.304	0.389734	0.207949	0.209584	0.2099	0	0.401694	2.96417	2.48946	1	2.83321	2.89037	66.6349	0.186	0.13829	0.0974632	0.862198
000919	Jinling Pharmaceutical	2016	pharmaceutical industry	11.1989	332695	-0.51311	22.0734	0.208638	0.0576882	0.0743903	0.205027	0.0621279	3.12288	2.5933	0.024923	0.160202	0.106854	0.256594	0.0326635	0.943022	0.110908	0.00198026	0.027908	0	2.19722	33.33	0	45.227	53.7664	60.2682	67.1963	0.109325	0.3325	0.485756	0.208285	0.210404	0.211706	0	0.506443	2.23359	1.97456	1	2.89037	2.94444	78.3051	0.2274	0.124457	0.087696	0.928539
000919	Jinling Pharmaceutical	2017	pharmaceutical industry	11.2241	351031	-0.49486	22.0731	0.208222	0.0448307	0.0566351	0.221676	0.0541795	3.04398	2.50975	0.114885	0.139329	0.107984	0.248097	0.0319623	0.943717	-0.108097	-0.000236264	0.0173139	0	2.19722	33.33	0	45.227	53.2644	57.9374	61.4517	0.109325	0.281	0.358739	0.207949	0.209075	0.20934	0	0.733794	1.45893	1.36278	1	2.94444	2.99573	59.8353	0.2166	0.150568	0.0984988	0.827446
000919	Jinling Pharmaceutical	2018	pharmaceutical industry	11.2772	384120	-0.46193	22.0804	0.164455	0.0746271	0.0917087	0.240187	0.0996448	3.69814	3.30915	0.111669	0.0812209	0.0608883	0.26471	0.0430523	0.905974	-0.0917137	0.00725047	0.0353698	0	2.19722	33.33	0	45.227	53.2644	57.9374	61.8375	0.109325	0.281	0.367272	0.207949	0.209075	0.209398	0	1.02258	0.973519	0.977919	1	2.99573	3.04452	58.5547	0.2441	0.150515	0.0939436	0.748932
000919	Jinling Pharmaceutical	2019	pharmaceutical industry	11.2613	398803	-0.44732	22.1484	0.176422	0.0456719	0.055069	0.23598	0.0724582	3.31585	2.97041	0.112027	0.0642043	0.0562681	0.2283	0.0376104	0.936032	-0.125612	0.0703756	0.0323595	0	1.94591	42.86	1	45.227	53.2644	57.9374	61.3597	0.109325	0.281	0.356707	0.207949	0.209075	0.209327	0	0.942466	1.07431	1.06105	1	3.04452	3.09104	58.5798	0.1964	0.137637	0.107643	0.63032
000919	Jinling Pharmaceutical	2020	pharmaceutical industry	13.6118	491430	-0.35513	22.1781	0.198532	0.0221887	0.027314	0.224223	0.0374072	2.56036	2.29092	0.0727114	0.0726714	0.0502937	0.300767	0.0345934	0.950463	-0.0123034	0.0301154	0.0700778	0	2.19722	33.33	0	45.227	53.2644	57.9374	61.8536	0.109325	0.281	0.367628	0.207949	0.209075	0.209412	0	0.906477	1.12892	1.10317	1	3.09104	3.13549	59.0134	0.2023	0.131167	0.105687	0.593167
000919	Jinling Pharmaceutical	2021	pharmaceutical industry	11.3711	491431	-0.35513	22.2156	0.205298	0.0350318	0.0438984	0.224324	0.0544496	2.67402	2.38724	0.0656583	0.0720917	0.0551922	0.284268	0.0315213	0.964421	0.121827	0.038308	0.0379972	0	2.07944	37.5	0	45.227	53.2644	56.4238	59.5758	0.109325	0.2474	0.317264	0.207949	0.208472	0.208702	4.523	0.932775	1.09083	1.07207	1	3.13549	3.17805	55.6768	0.1674	0.136824	0.101465	0.643381
000920	GS Magicstor	2014	Railway, ship, aerospace and other transportation equipment manufacturing industry	11.0758	138390	-0.70649	21.1757	0.30574	0.119441	0.198457	0.223966	0.117098	2.17442	1.67634	0.0384503	0.0189271	0.081485	0.0526501	0.064925	0.935075	-0.0973618	-0.363832	0.101255	0	1.60944	40	0	42.6398	43.9573	45.0474	46.6687	0.017005	0.0565	0.0944868	0.181903	0.181963	0.182017	0	0.195362	6.9325	5.11869	1	2.77259	2.77259	46.2479	0	0.182804	0.135032	1.02001
000920	GS Magicstor	2015	Railway, ship, aerospace and other transportation equipment manufacturing industry	10.9639	476182	-0.3703	21.238	0.356741	0.074716	0.111856	0.44047	0.134023	1.05679	0.774565	0.131718	0.033923	0.0717311	0.252456	0.0600659	0.939934	-0.561328	0.064277	0.0861009	0	1.60944	40	0	42.6398	46.6464	49.2531	54.4041	0.0569742	0.155	0.275899	0.182654	0.182997	0.183534	0	0.155823	9.42204	6.41755	1	2.83321	2.83321	74.6821	0.0268	0.293509	0.193912	0.557486
000920	GS Magicstor	2016	Chemical raw material and chemical product manufacturing industry	10.9068	584815	-0.26219	21.3039	0.4953	0.0779321	0.136318	0.439392	0.133585	0.819832	0.611962	0.105702	0.0188498	0.0701767	0.293272	0.0571098	0	0.115838	0.0681935	0.0714842	0	1.60944	40	0	42.6398	46.9052	48.8144	51.9222	0.0555744	0.1449	0.217693	0.182736	0.182923	0.183118	0	0.255678	6.76958	3.91117	1	2.89037	2.89037	60.9367	0.0339	0.30844	0.212756	0.583388
000920	GS Magicstor	2017	Chemical raw material and chemical product manufacturing industry	11.0194	532376	-0.31438	21.3214	0.46697	0.070453	0.135751	0.414748	0.117306	0.888322	0.694138	0.0639604	0.0211433	0.0591228	0.281664	0.0546	0	0.0727781	0.0175675	0.0326049	0	1.60944	40	0	42.6398	46.1641	47.3512	49.1433	0.0469045	0.1102	0.152522	0.182448	0.182519	0.182586	0.9204	0.370222	4.19216	2.70109	1	2.94444	2.94444	46.274	0.0339	0.262737	0.161189	0.600594
000920	GS Magicstor	2018	Chemical raw material and chemical product manufacturing industry	11.0759	535135	-0.31163	21.4244	0.513245	0.0544642	0.107065	0.401434	0.0944937	1.21922	0.997348	0.00913943	0.0659913	0.055903	0.238869	0.0386175	0	0.0205696	0.108531	0.0631506	0	1.60944	40	0	42.6398	46.8791	48.2647	50.0521	0.0580194	0.132	0.173835	0.182739	0.182841	0.182906	1.2009	0.626033	2.22759	1.59736	1	2.99573	2.99573	45.1254	0.0244	0.20076	0.0978308	0.576379
000920	GS Magicstor	2019	Chemical raw material and chemical product manufacturing industry	11.1267	610512	-0.23661	21.504	0.422954	0.0514588	0.0964195	0.325859	0.0950587	2.26118	1.93198	0.0340821	0.0791175	0.0687113	0.265048	0.0373603	0.959253	0.0284614	0.0828617	0.078794	0	1.60944	40	0	42.6398	47.6588	50.2423	52.4851	0.0662677	0.1782	0.230895	0.183095	0.183456	0.183563	1.4071	0.586098	2.22433	1.7062	1	3.04452	3.04452	45.4713	0.0469	0.172542	0.0932863	0.541337
000920	GS Magicstor	2020	Chemical raw material and chemical product manufacturing industry	11.1594	638629	-0.20863	21.648	0.445251	0.0511904	0.0905872	0.371233	0.0960112	1.82997	1.56614	0.0715587	0.0348466	0.061088	0.232421	0.0969751	0.900093	0.103423	0.154916	0.0260809	0	1.60944	40	0	42.6398	47.6857	50.2161	51.9549	0.0662677	0.1778	0.21846	0.183107	0.183432	0.183493	16.0909	0.602974	2.18743	1.65845	1	3.09104	3.09104	45.5449	0.0469	0.199711	0.0858619	0.533172
000920	GS Magicstor	2021	Chemical raw material and chemical product manufacturing industry	11.2971	638630	-0.20863	21.6221	0.43147	0.0544415	0.0969487	0.361918	0.0981336	1.68752	1.42224	0.0961954	0.00982018	0.0650578	0.195791	0.0946061	0	0.101031	-0.0256048	0.0373811	0	1.60944	40	0	42.6398	47.3135	49.3547	52.1338	0.0662677	0.1576	0.222656	0.182955	0.183165	0.183326	16.0748	0.415863	3.47155	2.40464	1	3.13549	3.13549	46.0759	0.0071	0.187953	0.0888979	0.554769
000921	Hisense Kelon	2014	Electrical machinery and equipment manufacturing industry	11.0954	182343	-0.66275	23.3085	0.702974	0.0563986	0.199753	0.216689	0.0268146	0.907435	0.578375	0.0728127	0.149568	0.219791	0.221006	0.0505732	0.949427	0.089261	0.108827	0.0640372	0	2.19722	33.33	0	45.0732	81.0783	81.7809	82.5895	0.74985	0.8145	0.832342	0.317869	0.317897	0.317911	16.2285	0.730497	2.87862	1.36893	1	2.77259	3.13549	81.8503	0.0697	0.197691	0.0322951	2.10328
000921	Hisense Kelon	2015	Electrical machinery and equipment manufacturing industry	11.1447	216710	-0.62854	23.383	0.686989	0.0394981	0.129368	0.214338	0.0231887	0.903301	0.662972	0.0338814	0.145989	0.158831	0.246962	0.0485824	0.951418	-0.115428	0.0773377	0.0338936	0	2.19722	33.33	0	44.9333	80.578	82.4551	84.8467	0.74985	0.8351	0.888283	0.315807	0.316016	0.316131	16.8618	0.717222	2.90284	1.39427	1	2.83321	3.17805	87.5754	0.1049	0.222146	0.0385674	1.70333
000921	Hisense Kelon	2016	Electrical machinery and equipment manufacturing industry	11.2047	232296	-0.61303	23.6706	0.720627	0.0684658	0.233043	0.233577	0.042708	0.973088	0.774006	0.153551	0.143013	0.139598	0.182719	0.0386953	0	0.138832	0.333191	0.0206387	0	2.19722	33.33	0	42.921	78.4919	79.4984	81.2586	0.783269	0.8523	0.893215	0.297631	0.297681	0.297746	17.0902	0.770182	2.61361	1.2984	1	2.89037	3.21888	86.1988	0.1077	0.209032	0.0354186	1.60311
000921	Hisense Kelon	2017	Electrical machinery and equipment manufacturing industry	11.2837	229894	-0.61542	23.7963	0.672004	0.101903	0.333877	0.194632	0.0618679	1.05235	0.811517	0.0210598	0.131123	0.157254	0.150495	0.0331522	0	0.252799	0.133948	0.0204782	0	2.19722	33.33	0	37.921	73.4942	76.456	80.0001	0.886603	1.0161	1.10965	0.257225	0.257675	0.257931	18.6003	0.733138	2.67655	1.364	1	2.94444	3.2581	88.2771	0.1077	0.173691	0.0311977	1.6471
000921	Hisense Home Appliances	2018	Electrical machinery and equipment manufacturing industry	11.354	250530	-0.59488	23.8065	0.638563	0.0655261	0.19004	0.190121	0.0395083	1.05852	0.839678	0.0480745	0.141858	0.135412	0.14953	0.0327428	0	0.0756103	0.0102026	0.0152734	0	2.19722	33.33	0	37.921	73.4263	76.1612	79.431	0.884877	1.0084	1.09464	0.256769	0.25715	0.257391	17.9531	0.94974	1.22119	1.05292	1	2.99573	3.29584	83.1929	0.0978	0.150797	0.0118184	1.65854
000921	Hisense Home Appliances	2019	Electrical machinery and equipment manufacturing industry	11.4221	260127	-0.58533	24.2494	0.632815	0.0698853	0.1915	0.214355	0.0520772	1.1767	1.00879	0.0589967	0.116725	0.102938	0.112194	0.0564291	0.939671	0.0397963	0.557211	0.0166542	0	2.19722	33.33	1	37.921	75.8738	81.2857	83.8344	0.884721	1.1435	1.21076	0.258298	0.259877	0.260008	17.9531	0.922367	1.34625	1.08417	1	3.04452	3.3322	86.8881	0.0945	0.165151	0.013756	1.34196
000921	Hisense Home Appliances	2020	Electrical machinery and equipment manufacturing industry	11.4632	241826	-0.60355	24.4564	0.655442	0.075091	0.2117	0.24046	0.058811	1.13144	0.970689	0.142609	0.15771	0.102729	0.0927829	0.0417359	0.955093	0.292094	0.230092	0.0180545	0	2.19722	33.33	0	37.921	76.664	81.4037	84.1678	0.885661	1.1466	1.21956	0.259252	0.26041	0.260574	14.8629	0.923522	1.36305	1.08281	1	3.09104	3.3673	88.5562	0.0754	0.1552	0.0127945	1.27682
000921	Hisense Home Appliances	2021	Electrical machinery and equipment manufacturing industry	11.5598	241827	-0.60355	24.7477	0.721329	0.0479296	0.156198	0.19704	0.034676	1.04439	0.822444	0.0771026	0.15652	0.150794	0.0927415	0.0293922	0.966561	0.396127	0.33811	0.0264803	0	2.07944	37.5	1	37.921	77.216	83.34	86.8516	0.885818	1.1975	1.29033	0.259893	0.262352	0.262632	14.8629	0.943532	1.32416	1.05985	1	3.13549	3.4012	93.5265	0.0297	0.133193	0.0196394	1.38221
000922	Jiadian Corporation	2014	Electrical machinery and equipment manufacturing industry	10.965	341257	-0.50459	22.0579	0.44218	-0.0104191	-0.0195553	0.179394	-0.0167107	1.94439	1.45753	-0.0155354	0.261732	0.192036	0.165109	0.0507284	0.949272	-0.232545	0.364349	0.0618452	1	2.19722	33.33	1	22.0052	59.2015	61.9658	67.6666	0.867227	1.8151	2.07503	0.117648	0.11803	0.118703	0	0.585135	3.53779	1.70901	1	2.77259	3.09104	69.2874	0	0.185638	0.0666896	0.623501
000922	Jiadian Corporation	2015	Electrical machinery and equipment manufacturing industry	10.9931	397258	-0.44885	21.9012	0.424114	-0.0705618	-0.124635	0.126916	-0.165173	1.79752	1.3266	-0.010908	0.24733	0.190752	0.186439	0.0570941	0.942906	-0.266589	-0.145015	0.0162131	1	2.19722	33.33	1	24.118	55.6154	58.6451	62.0564	0.68686	1.4316	1.57303	0.107906	0.108365	0.108665	0	0.480879	3.78773	2.07953	1	2.83321	3.13549	62.01	0	0.249382	0.105045	0.427199
000922	Jiadian Corporation	2016	Electrical machinery and equipment manufacturing industry	11.0271	454529	-0.39185	21.7553	0.489227	-0.144251	-0.264341	0.165915	-0.344785	1.48106	1.19403	0.0241659	0.270996	0.134	0.187365	0.0632582	0	-0.15849	-0.135767	0.0153626	1	2.19722	33.33	0	24.118	55.4456	56.5709	57.7647	0.679856	1.3458	1.39509	0.107346	0.107409	0.10744	0	0.376674	4.84666	2.65482	1	2.89037	3.17805	56.3646	0	0.259048	0.109906	0.41838
000922	Jiadian Corporation	2017	Electrical machinery and equipment manufacturing industry	11.1216	454530	-0.39185	21.8968	0.433173	0.0931792	0.164571	0.380342	0.143061	2.18013	1.67964	0.0500096	0.198448	0.18386	0.139093	0.0318575	0	0.226601	0.17646	0.0174055	0	2.07944	37.5	1	26.3571	43.7823	45.0964	47.1318	0.415248	0.7109	0.788205	0.085648	0.085735	0.085822	0	0.691756	1.79356	1.4456	1	2.99573	3.2581	43.8131	0	0.168211	0.0677015	0.651323
000922	Jiadian Corporation	2018	Electrical machinery and equipment manufacturing industry	11.2137	529451	-0.31729	21.8968	0.433173	0.0931792	0.164571	0.380342	0.143061	2.18013	1.67964	0.0500096	0.198448	0.18386	0.139093	0.0318575	0	0.226601	0.17646	0.0174055	0	2.07944	37.5	1	26.3571	43.7823	45.0964	47.1318	0.415248	0.7109	0.788205	0.085648	0.085735	0.085822	0	0.691756	1.79356	1.4456	1	2.99573	3.2581	43.8131	0	0.168211	0.0677015	0.651323
000922	Jiadian Corporation	2019	Electrical machinery and equipment manufacturing industry	11.2911	542819	-0.30398	21.9964	0.38966	0.101329	0.171841	0.343472	0.163936	2.45879	1.842	0.0746576	0.163148	0.205689	0.122907	0.0268579	0	0.0796358	0.104693	0.0180079	0	2.19722	33.33	0	26.3571	42.7721	44.3007	46.8754	0.414852	0.6806	0.778477	0.084429	0.084549	0.084685	0	0.693695	1.76128	1.44156	1	3.04452	3.29584	43.593	0	0.15481	0.0553942	0.6181
000922	Jiadian Corporation	2020	Electrical machinery and equipment manufacturing industry	11.3243	660234	-0.18713	22.2822	0.462306	0.0979688	0.172219	0.303864	0.172171	1.91466	1.48857	0.102441	0.135457	0.183767	0.128116	0.0306598	0	0.126277	0.330892	0.0119979	0	2.19722	33.33	0	25.8935	42.0199	43.9532	46.0211	0.414852	0.6972	0.777319	0.081486	0.081678	0.081767	0	0.67122	1.93605	1.48983	1	3.09104	3.3322	42.4847	0.1444	0.15681	0.0576489	0.569022
000922	Jiadian Corporation	2021	Electrical machinery and equipment manufacturing industry	11.4322	660235	-0.18713	22.4233	0.509179	0.0417289	0.0814052	0.200361	0.0700671	1.74484	1.33068	0.0124737	0.140266	0.201055	0.0987124	0.0246826	0	0.285755	0.151512	0.00520822	0	2.07944	37.5	0	25.8582	40.7582	43.704	48.2108	0.414852	0.6903	0.864426	0.080114	0.080549	0.080958	0	0.548862	2.7231	1.82195	1	3.13549	3.3673	50.8854	0.1702	0.113854	0.0520458	0.595556
000930	COFCO Biochemical	2014	Chemical raw material and chemical product manufacturing industry	10.8951	964337	0.11553	22.6496	0.547832	0.0047096	0.0101951	0.0964739	0.00441635	0.727614	0.306632	0.0301239	0.0591041	0.18435	0.603691	0.049667	0.950333	-0.025432	0.0477471	0.0197742	0	2.19722	33.33	0	20.738	23.1745	25.1299	27.5865	0.0650119	0.2118	0.330239	0.043307	0.043499	0.043622	0	0.601181	2.46714	1.66339	1	2.77259	2.83321	22.7629	0.0027	0.0702914	0.040024	1.0664
000930	COFCO Biochemical	2015	Chemical raw material and chemical product manufacturing industry	10.9496	875988	0.0276	22.4546	0.721373	-0.238955	-0.639208	-0.00386602	-0.231514	0.612186	0.363466	-0.0202139	0.0561404	0.130629	0.423082	0.0606524	0.939348	-0.097287	-0.177149	0.0122214	1	2.19722	33.33	0	15.7609	20.9296	21.4637	22.4037	0.299446	0.3623	0.421473	0.027088	0.027103	0.027121	0	0.308166	9.05739	3.245	1	2.83321	2.89037	22.4514	0.0019	0.08798	0.0511223	1.03214
000930	COFCO Biochemical	2016	Chemical raw material and chemical product manufacturing industry	11.017	1.01688e+06	0.16782	22.4161	0.686142	0.0240438	0.0812556	0.137872	0.0237788	0.600311	0.397977	0.144374	0.0517147	0.10366	0.42586	0.0612758	0	-0.13224	-0.037747	0.0284202	0	2.19722	33.33	0	15.7609	21.1448	22.1833	24.3657	0.299446	0.4074	0.545952	0.027112	0.027166	0.027262	0	0.325627	7.59851	3.07099	1	2.89037	2.94444	34.1186	0.0008	0.100867	0.0604337	1.01115
000930	COFCO Biochemical	2017	Chemical raw material and chemical product manufacturing industry	11.15	1.07916e+06	0.22981	22.5076	0.670688	0.0438357	0.136162	0.108256	0.0397813	0.583598	0.393293	0.125537	0.0380041	0.103952	0.365591	0.0748129	0	0.120024	0.0958385	0.117617	0	2.19722	33.33	0	15.7609	21.4802	22.8896	25.0737	0.299446	0.4524	0.59088	0.027168	0.027269	0.027368	0	0	0	0	1	2.94444	2.99573	23.2117	0.0019	0.0789302	0.0474443	1.10192
000930	COFCO Biochemical	2018	Chemical raw material and chemical product manufacturing industry	11.2489	1.16213e+06	0.31238	23.7333	0.524544	0.0394283	0.0891462	0.163832	0.0292233	0.959373	0.564944	-0.0455111	0.0380316	0.190625	0.41641	0.0442945	0.937663	1.82093	2.40631	0.145797	0	2.19722	33.33	0	47.8032	58.4933	59.5847	61.1152	0.172096	0.2464	0.278475	0.235889	0.235949	0.236	0	0.919055	1.42129	1.08807	1	2.99573	3.04452	61.3476	0.001	0.10638	0.0422673	1.34921
000930	COFCO Technology	2019	Chemical raw material and chemical product manufacturing industry	11.3259	1.39998e+06	0.54911	23.5657	0.405316	0.0298507	0.056313	0.140533	0.0287013	1.02853	0.605067	0.212726	0.049557	0.16145	0.470976	0.0479784	0.930686	0.0998662	-0.154317	0.0443998	0	2.19722	33.33	0	47.8032	58.4933	59.5743	60.7302	0.172096	0.2462	0.270421	0.235889	0.235948	0.235977	0	0.951439	1.19519	1.05104	1	3.04452	3.09104	60.9692	0.001	0.0929284	0.035323	1.04005
000930	COFCO Technology	2020	Chemical raw material and chemical product manufacturing industry	11.3532	1.49061e+06	0.6393	23.7429	0.472684	0.033378	0.0598148	0.104557	0.0315528	1.062	0.526624	-0.1421	0.0358543	0.24367	0.383541	0.0415753	0.940555	0.0224628	0.193953	0.0575581	0	2.07944	37.5	0	47.339	56.4845	57.2631	58.1765	0.172096	0.2095	0.228936	0.230835	0.230865	0.230883	0	0.889803	1.45436	1.12384	1	3.09104	3.13549	58.2544	0.1621	0.0401208	0.0292207	1.05784
000930	COFCO Technology	2021	Chemical raw material and chemical product manufacturing industry	11.5002	1.49061e+06	0.63931	23.6171	0.348986	0.0587877	0.100444	0.111882	0.0482788	1.36559	0.640735	0.268052	0.0468794	0.224355	0.43118	0.0348219	0.944912	0.17877	-0.118254	0.0541763	0	2.19722	33.33	0	47.3401	56.0307	56.6312	57.6828	0.172096	0.1962	0.218477	0.230776	0.230794	0.230817	0	0.803939	1.72471	1.24388	1	3.13549	3.17805	58.8519	0.133	0.0347142	0.0253231	1.21767
000935	Sichuan Shuangma	2014	Non metallic mineral products industry	10.869	4.07287e+06	3.20929	22.2724	0.277294	0.0348195	0.0485006	0.199979	0.0830605	1.1462	0.972232	0.119205	0.0573664	0.0328227	0.684722	0.0595288	0.940471	-0.0102652	-0.0229133	0.0257202	0	2.19722	33.33	0	48.1361	69.8372	70.3406	70.9428	0.440238	0.4612	0.473796	0.276642	0.276656	0.276663	16.8685	0.935922	1.30886	1.06846	0	2.77259	2.83321	70.63	0	0.0637027	0.0540899	0.419206
000935	Sichuan Shuangma	2015	Non metallic mineral products industry	10.9273	4.21819e+06	3.35392	22.4192	0.400878	-0.0208008	-0.0316898	0.105397	-0.0535079	0.38915	0.316477	0.0572317	0.0489958	0.0233194	0.782131	0.0695867	0.930413	-0.0109615	0.158101	0.0376402	1	2.30259	30	0	58.1618	75.8478	76.474	77.5018	0.293919	0.315	0.332522	0.367538	0.367558	0.367579	0	0.822554	1.86062	1.21572	0	2.83321	2.89037	77.7626	0	0.103104	0.0915679	0.388742
000935	Sichuan Shuangma	2016	Non metallic mineral products industry	11.0543	4.3675e+06	3.50253	22.4115	0.385493	0.0199402	0.0328621	0.169764	0.0483873	0.429836	0.349664	0.0996348	0.0331239	0.0297618	0.751212	0.0678891	0.932111	0.133392	-0.00763756	0.00891871	0	2.19722	33.33	0	25.9239	68.472	73.7199	74.4634	0.964413	1.8441	1.87238	0.160502	0.163008	0.163021	8.9371	0.251512	6.87337	3.97596	0	2.89037	2.94444	73.752	0	0.0731182	0.0507432	0.412096
000935	Sichuan Shuangma	2017	Non metallic mineral products industry	11.1592	4.3404e+06	3.47555	22.5326	0.41394	0.042885	0.0715438	0.216913	0.089861	0.375364	0.305249	0.101654	0.0305895	0.028163	0.639344	0.0582877	0.938781	0.227889	0.128734	0.0170632	0	2.19722	33.33	0	26.5176	69.0658	74.3136	75.0316	0.942863	1.8024	1.8295	0.163615	0.166122	0.166133	9.144	0.446964	3.56051	2.23732	0	2.94444	2.99573	74.5213	0	0.0672673	0.0314245	0.477237
000935	Sichuan Shuangma	2018	Non metallic mineral products industry	11.2424	3.62485e+06	2.7634	22.1516	0.164091	0.136939	0.199192	0.465923	0.36283	2.27985	2.16056	0.166302	0.0178867	0.0193708	0.366784	0.0353535	0.961281	-0.294178	-0.316798	0.00655122	0	2.07944	37.5	0	26.5176	69.0658	71.9341	72.6598	0.942863	1.7127	1.74006	0.163615	0.164308	0.16432	9.0806	0.342889	3.29259	2.9164	0	2.99573	3.04452	72.1015	0	0.0488355	0.0296661	0.377419
000935	Sichuan Shuangma	2019	Non metallic mineral products industry	11.2844	3.55522e+06	2.69411	22.3029	0.132122	0.160969	0.188688	0.472993	0.401208	2.01019	1.88491	0.185167	0.00612402	0.0161138	0.314882	0.0303752	0	-0.0665679	0.163314	0.00855617	0	2.07944	37.5	0	26.5176	69.0658	69.704	70.5889	0.942863	1.6286	1.66196	0.163615	0.163636	0.163653	9.3207	0.36682	2.98892	2.72614	0	3.04452	3.09104	69.6993	0	0.0585348	0.0380018	0.401212
000935	Sichuan Shuangma	2020	Non metallic mineral products industry	11.3262	2.9979e+06	2.13943	22.4311	0.0789864	0.171323	0.191177	0.466786	0.603186	4.17062	4.09453	0.108938	0.000476252	0.00557301	0.123529	0.00848959	0	-0.186548	0.136802	0.0190782	0	2.19722	33.33	0	26.5176	69.0658	69.9609	71.2997	0.942863	1.6384	1.68877	0.163615	0.163655	0.163693	9.0806	0.538864	1.92915	1.85576	0	3.09104	3.13549	69.7766	0	0.0809544	0.0698277	0.28403
000935	Sichuan Shuangma	2021	Non metallic mineral products industry	11.352	2.9979e+06	2.13943	22.5936	0.0852629	0.164134	0.178869	0.485185	0.805207	3.31086	3.15021	0.0679798	0.000521871	0.00989924	0.116316	0.0145174	0	-0.16902	0.176423	0.0184391	0	2.19722	33.33	0	26.5176	69.0658	70.6584	72.9529	0.942863	1.6644	1.75111	0.163615	0.163745	0.163851	9.0969	0.339722	3.12474	2.94358	0	3.13549	3.17805	77.1288	0	0.116151	0.100734	0.203841
000936	Huaxi Corporation	2014	Chemical fiber manufacturing industry	10.942	2.29445e+06	1.43933	21.9698	0.32066	0.0210059	0.0306967	0.0638358	0.0321921	1.6006	1.095	-0.0526675	0.0502248	0.137028	0.120743	0.00618569	0.993221	-0.0665402	0.218306	0.00224594	0	2.19722	33.33	0	42.9979	44.7464	45.9431	47.8865	0.0220903	0.0684	0.113696	0.185036	0.185108	0.185184	0	0.611848	1.93425	1.63439	0	2.77259	3.09104	44.7978	0.0583	0.0228425	0.0111499	0.652516
000936	Huaxi Corporation	2015	Chemical fiber manufacturing industry	10.9845	2.27223e+06	1.41721	22.0838	0.247215	0.0258444	0.0359873	0.0871746	0.0473525	2.16051	1.65909	0.0254037	0.0416931	0.106041	0.0914588	0.00537876	0.992828	-0.0257808	0.120748	0.00359425	0	2.19722	33.33	0	44.2013	53.4703	57.5584	62.0367	0.10756	0.302	0.403504	0.199674	0.200678	0.201087	0	0.329541	4.2029	3.03452	0	2.83321	3.13549	52.5	0.0266	0.0374655	0.024215	0.545788
000936	Huaxi Corporation	2016	Chemical fiber manufacturing industry	11.0411	1.70539e+06	0.85306	22.8933	0.430175	0.0968995	0.154748	0.126437	0.288533	2.26085	2.16335	0.0265696	0.028927	0.0166736	0.0373593	0.00235694	0.996845	0.055822	1.24691	0.0117224	0	2.19722	33.33	0	44.2013	51.7633	54.0206	56.2691	0.102138	0.2222	0.273019	0.198343	0.198597	0.198728	0	0.73805	1.73794	1.35492	0	2.89037	3.17805	54.1189	0.0266	0.0811742	0.0656494	0.335834
000936	Huaxi Corporation	2017	Chemical fiber manufacturing industry	11.1846	1.66246e+06	0.81034	23.1329	0.578474	0.0206684	0.0424547	0.105443	0.072311	1.83056	1.74255	0.000854148	0.0278705	0.0129698	0.0293208	0.0019359	0.997436	0.337392	0.270729	0.00931275	0	2.19722	33.33	0	44.2013	49.8446	51.8762	52.8759	0.102138	0.1735	0.196252	0.197541	0.19775	0.197772	0	0.910954	1.27474	1.09775	0	2.94444	3.21888	51.441	0.0249	0.0530073	0.04047	0.285827
000936	Huaxi Corporation	2018	Chemical fiber manufacturing industry	11.2293	1.65981e+06	0.8077	23.2115	0.585056	0.0292361	0.069925	0.0994406	0.115509	1.34351	1.24387	-0.0163177	0.0305547	0.0199084	0.0407627	0.00186654	0.997553	0.0315955	0.0817134	0.0117247	0	2.19722	33.33	0	44.2013	49.3655	50.4941	51.5658	0.102138	0.1421	0.166613	0.197456	0.19752	0.197548	0	0.965798	1.08541	1.03541	0	2.99573	3.2581	50.3866	0.096	0.058011	0.0459404	0.253107
000936	Huaxi Corporation	2019	Chemical fiber manufacturing industry	11.2894	1.61142e+06	0.75953	23.3013	0.553308	0.0490595	0.113687	0.069312	0.194047	3.38534	3.32486	0.0378747	0.014002	0.0106389	0.0339816	0.00167322	0.997796	0.0868567	0.0939603	0.00535858	0	2.19722	33.33	0	40.5896	42.3052	43.5129	45.3496	0.0219671	0.0719	0.117271	0.164899	0.164976	0.165047	0	0.927094	1.17617	1.07864	0	3.04452	3.29584	41.6679	0.0791	0.0745767	0.0600623	0.252823
000936	Huaxi Corporation	2020	Chemical fiber manufacturing industry	11.2803	1.81527e+06	0.96242	22.8837	0.443624	-0.0263626	-0.0537739	0.120732	-0.122246	1.3799	1.30955	0.0163251	0.0122215	0.0276592	0.0507647	0.00222999	0.997532	-0.260856	-0.341333	0.00387594	1	2.07944	37.5	0	40.5896	42.418	43.4484	45.4881	0.0284129	0.0705	0.120681	0.16493	0.164985	0.165068	0	0.803752	1.43916	1.24416	0	3.09104	3.3322	42.345	0.0302	0.0624647	0.0611847	0.215652
000936	Huaxi Corporation	2021	Chemical fiber manufacturing industry	11.4022	1.81527e+06	0.96242	22.6288	0.236955	0.047607	0.0736254	0.109848	0.151584	1.27108	1.12287	-0.00600234	0.016013	0.0339029	0.0628998	0.00322115	0.996472	0.0265165	-0.225014	0.00563069	0	1.94591	42.86	0	40.5896	42.5504	43.9635	45.8777	0.027943	0.0833	0.13028	0.164949	0.165049	0.165125	0	0.940527	1.08289	1.06323	0	3.13549	3.3673	41.7695	0.0189	0.0204134	0.0190327	0.314063
000949	Xinxiang Chemical Fiber	2014	Chemical fiber manufacturing industry	10.7529	521409	-0.32529	22.2203	0.460909	0.0206377	0.0437349	0.162189	0.0318777	0.886484	0.415454	0.12507	0.0338081	0.188647	0.478237	0.0146803	0.98532	-0.131107	0.0373935	0.126184	0	2.19722	33.33	0	33.3479	40.4184	45.6264	53.8928	0.115679	0.3682	0.616078	0.113729	0.115158	0.116588	0	0.721202	1.88908	1.38657	1	2.77259	3.09104	51.97	0.0927	0.0655591	0.0482364	0.647404
000949	Xinxiang Chemical Fiber	2015	Chemical fiber manufacturing industry	10.8083	591877	-0.25516	22.3283	0.494523	0.0292598	0.0561201	0.160577	0.0450723	1.66728	0.922391	0.0674375	0.0390297	0.174256	0.53152	0.0141584	0.985842	0.0793626	0.114041	0.0605462	0	2.19722	33.33	0	33.3479	37.9354	39.7406	41.3927	0.0963419	0.1916	0.241239	0.11243	0.112619	0.112677	0	0.628978	2.1677	1.58988	1	2.83321	3.13549	41.3756	0.07	0.0674553	0.0510058	0.649173
000949	Xinxiang Chemical Fiber	2016	Chemical fiber manufacturing industry	10.9047	609032	-0.23809	22.4632	0.372869	0.021518	0.0377243	0.135646	0.0312246	1.42927	0.995553	0.107606	0.0393044	0.114642	0.47692	0.0120406	0	0.199627	0.144441	0.133124	0	2.19722	33.33	0	30.1696	47.3388	51.867	56.6688	0.291307	0.7193	0.878341	0.105768	0.106831	0.107324	0	0.622217	2.18593	1.60715	1	2.89037	3.17805	63.23	0.0572	0.0682863	0.0514748	0.689136
000949	Xinxiang Chemical Fiber	2017	Chemical fiber manufacturing industry	11.0323	689607	-0.15789	22.5919	0.449672	0.00503104	0.00858154	0.116349	0.0074573	1.53283	0.882157	-0.0346093	0.0573072	0.135389	0.493168	0.0118644	0	0.116643	0.137294	0.134833	0	2.19722	33.33	0	30.1696	51.6003	57.3331	60.2674	0.419041	0.9002	0.99762	0.114727	0.116585	0.116823	0	0.762411	1.58363	1.31163	1	2.94444	3.21888	60.1078	0.0558	0.0698037	0.0518507	0.674646
000949	Xinxiang Chemical Fiber	2018	Chemical fiber manufacturing industry	11.0971	845699	-0.00254	22.7873	0.534569	0.0158029	0.0313709	0.126445	0.0252423	1.05329	0.578868	0.0035628	0.0700935	0.149362	0.542336	0.00951904	0	0.0941625	0.215853	0.0700062	0	2.19722	33.33	0	30.1696	52.2918	57.1839	59.4746	0.44195	0.8956	0.971342	0.116523	0.118117	0.118263	0	1.03785	0.919239	0.96353	1	2.99573	3.2581	58.5738	0.0558	0.0599284	0.0409771	0.626049
000949	Xinxiang Chemical Fiber	2019	Chemical fiber manufacturing industry	11.1581	976537	0.12767	22.8189	0.535458	0.0162158	0.0348742	0.154954	0.0270171	1.19506	0.649801	0.0329271	0.082988	0.146146	0.622814	0.00896361	0	0.0689709	0.032046	0.0728165	0	2.19722	33.33	0	30.1696	55.0975	57.158	59.0082	0.53496	0.8946	0.955883	0.124792	0.125004	0.125075	0	0.88181	1.28865	1.13403	1	3.04452	3.29584	57.2538	0.051	0.0757393	0.0542345	0.600206
000949	Xinxiang Chemical Fiber	2020	Chemical fiber manufacturing industry	11.1728	1.07472e+06	0.22539	22.8961	0.561765	0.00988243	0.021918	0.178712	0.0186689	1.254	0.78636	0.0116029	0.0825638	0.137558	0.572543	0.015911	0	-0.0682	0.0802352	0.0284289	0	2.19722	33.33	0	30.1696	55.0975	56.4454	57.5272	0.53496	0.8711	0.90679	0.124792	0.124909	0.124934	0	0.969521	1.07176	1.03144	1	3.09104	3.3322	56.3632	0.038	0.0673891	0.0598123	0.529353
000949	Xinxiang Chemical Fiber	2021	Chemical fiber manufacturing industry	11.3801	1.07472e+06	0.22539	23.1433	0.448367	0.136306	0.271577	0.330606	0.156171	1.7098	1.19453	0.177367	0.0729996	0.123658	0.428067	0.0122569	0	0.952525	0.280452	0.138599	0	2.19722	33.33	0	30.1697	41.7318	44.8591	49.2609	0.249781	0.4869	0.632797	0.098321	0.098824	0.099212	3.017	0.866303	1.32638	1.15433	1	3.13549	3.3673	47.2842	0.0326	0.0536679	0.0494134	0.8728
000951	SINOTRUK	2014	automotive industry	11.2096	456360	-0.39003	23.5384	0.70553	0.0353941	0.1193	0.0984429	0.024058	1.33556	1.09323	0.00283503	0.212235	0.15447	0.107239	0.0237408	0.976259	0.11245	0.0601339	0.00362176	0	2.19722	33.33	0	63.7759	65.1084	65.4382	66.1384	0.0171988	0.0262	0.0370438	0.406863	0.406868	0.406878	18.4722	0.816293	1.76426	1.22505	1	2.77259	2.83321	67.4643	0	0.0545293	0.0243013	1.4712
000951	SINOTRUK	2015	automotive industry	11.1953	456361	-0.39003	23.5543	0.69709	0.0206689	0.0691908	0.102472	0.0179634	1.35829	1.16159	0.0141517	0.276662	0.125464	0.0942516	0.0228195	0.97718	-0.188649	0.0159755	0.00403348	0	2.19722	33.33	0	63.7759	67.403	68.8023	72.3006	0.0393046	0.0789	0.133665	0.407491	0.407589	0.407834	24.9778	0.873632	1.47752	1.14465	1	2.83321	2.89037	74.8026	0.0355	0.0632028	0.0308227	1.15061
000951	SINOTRUK	2016	automotive industry	11.3285	464955	-0.38148	23.7347	0.731982	0.0288725	0.101702	0.105356	0.0254828	1.23728	0.959724	-0.0151813	0.191229	0.200933	0.0703331	0.0185974	0.981403	0.0906511	0.197755	0.00380181	0	2.19722	33.33	0	63.7759	67.5778	69.5974	73.4359	0.0393046	0.0914	0.151466	0.407533	0.407737	0.408036	18.4722	0.850206	1.6576	1.17619	1	2.89037	2.94444	81.749	0.0355	0.0579025	0.0261911	1.13302
000951	SINOTRUK	2017	automotive industry	11.4547	480101	-0.3664	24.0202	0.763459	0.0494881	0.197914	0.100211	0.0313998	1.21564	0.818236	0.0328183	0.114297	0.300493	0.0469952	0.0136468	0	0.766675	0.330408	0.00867449	0	2.19722	33.33	0	63.7759	68.5178	70.3209	73.3894	0.0393046	0.1027	0.150737	0.407865	0.408028	0.408222	18.4722	0.836014	1.82947	1.19615	1	2.94444	2.99573	77.5313	0.0266	0.0456692	0.013998	1.57607
000951	SINOTRUK	2018	automotive industry	11.5528	501588	-0.34502	23.8169	0.688601	0.0494332	0.182965	0.0885767	0.0300472	1.32663	0.940684	0.0848387	0.150549	0.262474	0.0552333	0.0165204	0	0.082215	-0.183984	0.00455985	0	2.19722	33.33	0	63.7759	68.6668	71.7031	74.8868	0.0393046	0.1243	0.174218	0.407934	0.408401	0.408609	18.4722	0.973204	1.08844	1.02753	1	2.99573	3.04452	79.8966	0.0266	0.0333191	0.00711903	1.64519
000951	SINOTRUK	2019	automotive industry	11.5865	536756	-0.31002	23.9015	0.67232	0.0690998	0.216015	0.105045	0.0399411	1.36851	1.0475	0.108471	0.139702	0.213306	0.0543245	0.0148628	0.985137	-0.0132513	0.088269	0.00710944	0	2.19722	33.33	0	63.7759	68.6422	72.4145	77.4594	0.0393046	0.1356	0.214556	0.407922	0.40864	0.409182	25.1314	0.768469	1.9197	1.30129	1	3.04452	3.09104	87.8765	0.0133	0.0361203	0.00699997	1.73004
000951	SINOTRUK	2020	automotive industry	11.6635	597465	-0.2496	24.3373	0.745469	0.0792521	0.279787	0.0948607	0.0404078	1.19624	0.824115	0.111903	0.0999298	0.273676	0.0320092	0.0241954	0.975805	0.504351	0.546306	0.0356512	0	2.19722	33.33	0	63.7759	68.5245	72.5655	76.3196	0.0393046	0.1378	0.196682	0.407868	0.408685	0.408986	18.4722	0.760894	2.23472	1.31424	1	3.09104	3.13549	82.0257	0	0.0282877	0.0118113	1.96131
000951	SINOTRUK	2021	automotive industry	11.7334	597466	-0.2496	24.2922	0.577893	0.0459746	0.136655	0.073831	0.0297464	1.48269	1.23387	0.0581456	0.162048	0.140919	0.0908282	0.0246789	0	-0.06404	-0.0441546	0.0124424	0	1.94591	42.86	0	51	53.864	56.2426	60.1636	0.0310208	0.1027	0.179678	0.260515	0.260798	0.261118	24.99	0.879349	1.32507	1.13721	1	3.13549	3.17805	66.7764	0	0.0227652	0.00512224	1.54555
000952	Guangji Pharmaceutical	2014	pharmaceutical industry	10.9549	1.22374e+06	0.3737	21.1823	0.680596	-0.146504	-0.370165	0.0932998	-0.472551	0.688766	0.470466	-0.0472007	0.0188884	0.0957213	0.348635	0.115564	0.884436	-0.0025095	0.0197474	0.0609794	1	1.94591	57.14	0	15.1147	20.6681	22.941	26.139	0.198338	0.5182	0.729376	0.024397	0.024668	0.024882	0	0.4134	5.44298	2.41896	1	2.77259	3.09104	32.0886	0.0099	0.317253	0.261233	0.310027
000952	Guangji Pharmaceutical	2015	pharmaceutical industry	11.0472	802646	-0.04539	21.2061	0.682941	0.0114984	0.0361337	0.323108	0.0328643	0.771394	0.595156	-0.0205747	0.0478349	0.0610065	0.315889	0.113139	0.886861	0.153332	0.0241719	0.0694721	0	2.19722	33.33	0	15.1147	24.0429	26.8872	32.2262	0.326509	0.779	1.13211	0.026875	0.027284	0.027859	0	0.235039	11.2661	4.25462	1	2.83321	3.13549	40.9451	0.0054	0.201905	0.168991	0.349873
000952	Guangji Pharmaceutical	2016	pharmaceutical industry	11.0913	1.1029e+06	0.25343	21.2142	0.596556	0.0892993	0.24776	0.521882	0.203319	0.523609	0.386208	0.102256	0.0598089	0.0668531	0.545575	0.108561	0.891439	0.275483	0.00811986	0.0696881	0	2.07944	37.5	1	16.5713	24.3552	28.2523	33.5355	0.289948	0.7049	1.02372	0.030657	0.031425	0.032008	0	0.275395	7.52237	3.63115	1	2.89037	3.17805	36.8847	0.0054	0.216125	0.18379	0.439208
000952	Guangji Pharmaceutical	2017	pharmaceutical industry	11.1443	1.16934e+06	0.31955	21.2191	0.533928	0.0647515	0.148911	0.508936	0.132312	0.551337	0.422388	0.108917	0.0582648	0.0599009	0.547542	0.0998509	0	0.121491	0.00489774	0.0495195	0	2.19722	33.33	0	16.5713	24.3552	26.2549	29.1837	0.289948	0.5842	0.761099	0.030657	0.03084	0.031021	0	0.365797	4.72008	2.73375	1	2.94444	3.21888	25.2248	0.0054	0.229122	0.194906	0.489386
000952	Guangji Pharmaceutical	2018	pharmaceutical industry	11.2139	1.14949e+06	0.2998	21.2499	0.479735	0.103989	0.21068	0.568218	0.205503	0.643663	0.508379	0.13668	0.0668383	0.0581627	0.503051	0.0945455	0	0.0527407	0.0313084	0.04661	0	1.94591	42.86	1	16.5713	24.4685	26.4318	29.2578	0.296789	0.5951	0.765571	0.030767	0.030961	0.031133	0	0.510917	2.84004	1.95727	1	2.99573	3.2581	24.6188	0.0054	0.179561	0.13539	0.50602
000952	Guangji Pharmaceutical	2019	pharmaceutical industry	11.1895	1.16003e+06	0.31029	21.2923	0.454122	0.0480859	0.0901594	0.464622	0.113741	0.733041	0.53644	0.0816302	0.0563937	0.0780845	0.497795	0.0948701	0	-0.133309	0.0432415	0.0707252	0	1.94591	42.86	1	16.5713	24.4685	27.7368	30.9211	0.296789	0.6741	0.865949	0.030767	0.031365	0.031578	0	0.551878	2.48756	1.812	1	3.04452	3.29584	24.4816	0.0054	0.232602	0.172837	0.422765
000952	Guangji Pharmaceutical	2020	pharmaceutical industry	13.5382	1.28499e+06	0.43466	21.4061	0.310062	0.0375336	0.0603432	0.406339	0.102154	1.52484	1.16957	0.0603108	0.0526039	0.0826365	0.44217	0.081624	0	-0.0590302	0.120537	0.0554158	0	1.94591	42.86	1	25.243	32.1173	35.0654	40.083	0.169592	0.3891	0.587882	0.066226	0.066661	0.067193	0	0.650108	1.89798	1.53821	1	3.09104	3.3322	35.0058	0.0047	0.201282	0.159855	0.367421
000952	Guangji Pharmaceutical	2021	pharmaceutical industry	11.3122	1.28499e+06	0.43466	21.4406	0.29191	0.052532	0.0751347	0.383472	0.134689	1.31219	1.00712	0.0370479	0.0893076	0.0804458	0.420928	0.0755154	0	0.141541	0.0350896	0.0488049	0	2.19722	33.33	1	25.4628	32.3969	34.8889	38.3032	0.169592	0.3708	0.504281	0.067385	0.067704	0.067938	0	0.649216	1.85657	1.54032	1	3.13549	3.3673	33.8753	0.0048	0.174767	0.1362	0.390024
000955	Xinlong Holdings	2014	textile industry	10.7159	1.2454e+06	0.39526	20.7239	0.295926	0.00473439	0.00690069	0.107899	0.018289	1.57424	1.30001	0.00110264	0.0263386	0.0632271	0.452091	0.106639	0.893361	0.149289	-0.00674603	0.113742	0	2.19722	33.33	1	18.0348	20.7935	22.6589	25.8369	0.0963818	0.2568	0.432614	0.032932	0.033107	0.033311	0	0.372071	3.58419	2.68766	0	2.77259	2.77259	18.77	0	0.241241	0.183883	0.258866
000955	Xinlong Holdings	2015	textile industry	10.8229	1.29843e+06	0.44804	20.811	0.399094	-0.0747891	-0.115017	0.108805	-0.258024	1.79963	1.51683	-0.0076433	0.036846	0.0638402	0.469098	0.112558	0.887442	0.166722	0.091062	0.0677694	1	2.07944	37.5	1	16.7347	24.0629	26.1153	29.0566	0.354673	0.5607	0.736314	0.031722	0.031948	0.032123	4.492	0.185704	8.2972	5.38493	0	2.83321	2.83321	32.4116	0	0.30494	0.249637	0.289853
000955	Xinlong Holdings	2016	textile industry	10.9362	1.03155e+06	0.18243	20.8941	0.368533	0.02444	0.0396225	0.111495	0.0572047	1.73328	1.39806	-0.055881	0.0569825	0.0639439	0.398293	0.0935428	0.901389	0.604773	0.0865997	0.00986134	0	2.19722	33.33	0	16.7347	26.7229	29.9513	32.9983	0.354673	0.7902	0.971849	0.03317	0.033712	0.033902	10.1601	0.260076	5.50548	3.84503	0	2.89037	2.89037	28.6261	0.0009	0.165477	0.116438	0.427238
000955	Xinlong Holdings	2017	textile industry	11.0481	1.09518e+06	0.24576	21.0078	0.43133	0.0353611	0.0591041	0.121443	0.0704082	2.16817	1.87165	-0.0677974	0.0536757	0.0709838	0.337464	0.0806254	0.91818	0.298013	0.120387	0.00759327	0	2.19722	33.33	1	16.7347	25.4884	27.8827	32.0336	0.346464	0.6671	0.914208	0.03224	0.032532	0.032882	9.4775	0.315487	4.81543	3.16971	0	2.94444	2.94444	30.2982	0.0009	0.146015	0.0952489	0.50223
000955	Xinlong Holdings	2018	textile industry	11.1438	836565	-0.01163	20.851	0.434588	-0.091879	-0.161996	0.118818	-0.152484	1.54498	1.28675	-0.054745	0.0853503	0.0835597	0.316605	0.0858455	0	0.175915	-0.145045	0.0228867	1	2.19722	33.33	1	16.7347	23.9314	25.5344	28.2006	0.346464	0.5266	0.685157	0.031562	0.031695	0.031839	9.943	0.425256	3.39387	2.35152	0	2.99573	2.99573	24.8891	0.1973	0.142784	0.0852886	0.60255
000955	Xinlong Holdings	2019	textile industry	11.1917	882426	0.03401	20.8979	0.464304	0.0015515	0.00281985	0.133496	0.00246067	1.77592	1.52754	-0.0229018	0.0966908	0.0670673	0.359976	0.0779828	0	-0.0122861	0.0479385	0.063237	0	1.94591	42.86	1	16.7347	23.2838	25.1729	28.2507	0.29967	0.5039	0.688157	0.030755	0.030934	0.031124	12.5612	0.239973	6.92094	4.16713	0	3.04452	3.04452	23.3095	0.1314	0.119093	0.0723623	0.630518
000955	Xinlong Holdings	2020	textile industry	11.3036	842831	-0.0054	21.0339	0.337826	0.227098	0.376471	0.420126	0.210347	2.35454	1.93746	0.313312	0.0714763	0.0906336	0.301358	0.0652538	0	0.880009	0.145657	0.0815297	0	2.3979	36.36	0	10.2424	20.9857	22.3809	24.5639	0.825287	1.1855	1.39826	0.01816	0.018258	0.018356	13.2638	0.285776	4.77989	3.49924	0	3.09104	3.09104	21.7563	0.1748	0.0900935	0.0717255	1.07964
000955	Xinlong Holdings	2021	textile industry	11.3216	842832	-0.0054	20.9206	0.259006	0.00754071	0.0107824	0.12693	0.00957675	3.40784	2.73535	0.0232204	0.0956421	0.0950327	0.322667	0.0707554	0	-0.26286	-0.107049	0.0117006	0	2.30259	40	0	10.2424	22.7322	26.2608	29.0626	0.825287	1.5645	1.83748	0.019265	0.019943	0.020106	9.4779	0.411255	2.93453	2.43158	0	3.13549	3.13549	26.2671	0.1748	0.0858023	0.0523148	0.787398
000957	Zhongtong Bus	2014	automotive industry	11.0567	355928	-0.48999	22.1647	0.746473	0.0771339	0.308668	0.15151	0.0798922	0.984766	0.812434	0.0558172	0.225246	0.118723	0.22002	0.07675	0.923095	0.12288	0.298478	0.0578263	0	2.07944	50	0	21.7246	26.2766	28.8087	33.5439	0.149229	0.326	0.544051	0.048419	0.048739	0.049195	0	0.664299	2.99341	1.50535	1	2.70805	3.04452	33.0882	0.0087	0.10724	0.0459369	0.965475
000957	Zhongtong Bus	2015	automotive industry	11.1177	265671	-0.57982	22.6776	0.696445	0.0703746	0.247086	0.197961	0.0558222	1.26613	1.19029	-0.0857097	0.502913	0.0467217	0.143684	0.0447096	0.955198	0.969551	0.669962	0.0362158	0	2.19722	44.44	0	23.063	39.6333	42.3533	47.0675	0.6054	0.8365	1.04082	0.073364	0.073751	0.074199	0	0.632438	3.37991	1.58118	1	2.77259	3.09104	49.7533	0.007	0.10269	0.0406789	1.26069
000957	Zhongtong Bus	2016	automotive industry	11.2684	285431	-0.56015	22.8129	0.680101	0.0773405	0.247664	0.210078	0.0632484	1.32123	1.26748	-0.00204657	0.499402	0.0320724	0.144455	0.0375013	0.962418	0.301268	0.144946	0.0123397	0	2.19722	33.33	0	21.0728	41.8158	43.3569	45.2704	0.899523	1.0579	1.14829	0.080656	0.080775	0.080852	0	0.595505	3.63938	1.67925	1	2.83321	3.13549	45.4529	0.0025	0.0994463	0.03235	1.22281
000957	Zhongtong Bus	2017	automotive industry	11.3084	281491	-0.56407	23.2431	0.775891	0.0186427	0.0711938	0.144998	0.0243472	1.30278	1.25325	-0.0761951	0.529413	0.0326477	0.0923373	0.0297553	0.970192	-0.15184	0.53751	0.0145218	0	2.19722	33.33	0	21.0728	41.8158	43.272	45.5436	0.899523	1.0541	1.16126	0.080656	0.080765	0.080873	0	0.798764	2.39732	1.25193	1	2.89037	3.17805	43.2044	0	0.090787	0.0385728	0.765701
000957	Zhongtong Bus	2018	automotive industry	11.3677	297452	-0.54819	23.2286	0.778635	0.00296443	0.0133085	0.163314	0.0060164	1.37762	1.31055	-0.0610027	0.582233	0.0419062	0.093032	0.0294671	0.970479	-0.225813	-0.0144036	0.0035462	0	2.07944	37.5	0	21.0728	41.8158	43.4867	45.74	0.899523	1.0645	1.17057	0.080656	0.080798	0.080903	0	1.00597	0.973192	0.994066	1	2.94444	3.21888	42.2738	0.0025	0.0823582	0.0233584	0.492724
000957	Zhongtong Bus	2019	automotive industry	11.4138	323802	-0.52196	23.214	0.773103	0.00271998	0.0121368	0.155948	0.00490587	1.27243	1.20181	0.0857568	0.54045	0.0464298	0.100969	0.0428026	0.957143	0.10902	-0.0144293	0.0249154	0	2.19722	33.33	0	21.0728	41.8158	43.4155	45.748	0.899523	1.0607	1.17095	0.080656	0.080788	0.080898	10.3243	0.908486	1.44396	1.10073	1	2.99573	3.2581	41.9267	0.0025	0.0821558	0.021866	0.554434
000957	Zhongtong Bus	2020	automotive industry	11.3952	327597	-0.51818	23.0734	0.735704	0.00208571	0.00853808	0.146034	0.00533708	1.36675	1.27456	0.0277701	0.339296	0.0556597	0.103998	0.0474806	0.952457	-0.346178	-0.131229	0.00364945	0	2.07944	37.5	0	21.0728	41.8158	44.575	47.3302	0.899523	1.1153	1.24604	0.080656	0.081039	0.081192	10.3243	0.813477	1.86757	1.22929	1	3.04452	3.29584	45.9588	0.0069	0.107278	0.0417493	0.390796
000957	Zhongtong Bus	2021	automotive industry	11.4914	327598	-0.51818	23.0133	0.740854	-0.0215628	-0.0823642	0.118938	-0.0478629	1.16256	1.09694	0.0922112	0.33571	0.0455596	0.105006	0.0500272	0.949907	0.0406203	-0.0582786	0.00573193	1	2.07944	37.5	0	21.0728	41.8158	43.7204	46.346	0.899523	1.075	1.19933	0.080656	0.080838	0.080976	7.3745	0.924836	1.31362	1.08127	1	3.09104	3.3322	44.42	0.0069	0.108973	0.0377215	0.450512
000973	Buddha Sculpture Technology	2014	Rubber and plastic products industry	10.9106	623571	-0.22362	22.3747	0.570254	0.0216299	0.0492784	0.161621	0.040863	1.68638	0.711782	0.0311477	0.0421669	0.249007	0.2328	0.0521566	0.947843	-0.0953094	0.0211326	0.0271823	0	2.07944	37.5	0	25.9038	29.6727	30.3541	31.4527	0.127729	0.1718	0.214212	0.068217	0.06824	0.068265	0	0.636	2.6681	1.57233	1	2.70805	3.29584	30.3511	0.0132	0.109815	0.0905632	0.529328
000973	Buddha Sculpture Technology	2015	Rubber and plastic products industry	10.9921	659064	-0.18829	22.3083	0.519717	0.0248691	0.0547564	0.183281	0.0434766	1.39419	0.788265	0.101918	0.0413152	0.170269	0.253925	0.0543001	0.9457	0.0569066	-0.0641625	0.0344845	0	1.94591	42.86	1	26.0072	28.5975	30.8445	33.7098	0.0562705	0.1861	0.296172	0.067978	0.068231	0.068401	0	0.37393	5.36625	2.6743	1	2.77259	3.3322	35.5945	0.0032	0.11113	0.0889352	0.572012
000973	Buddha Sculpture Technology	2016	Rubber and plastic products industry	11.0017	707853	-0.13973	22.3067	0.497365	0.032134	0.0653861	0.247393	0.0635457	1.49206	0.787733	0.0632977	0.0519073	0.175867	0.270378	0.0540902	0.936261	-0.145945	-0.00160427	0.0318263	0	1.94591	42.86	0	26.0072	27.8722	28.5447	29.6587	0.0562705	0.0977	0.140407	0.067867	0.06789	0.067916	0	0.559332	2.963	1.78785	1	2.83321	3.3673	29.2169	0.0032	0.139794	0.112616	0.505683
000973	Buddha Sculpture Technology	2017	Rubber and plastic products industry	11.1003	787347	-0.06062	22.4427	0.563213	0.022587	0.0483169	0.216659	0.047001	0.965965	0.5771	0.125213	0.0483152	0.18287	0.262128	0.0461173	0.945461	0.0187305	0.145684	0.0185076	0	1.94591	42.86	0	26.0072	27.8497	28.3291	29.1835	0.0562705	0.0892	0.122132	0.067866	0.067877	0.067892	0	0.624451	2.37692	1.60141	1	2.89037	3.4012	27.8602	0.0032	0.13334	0.105104	0.480563
000973	Buddha Sculpture Technology	2018	Rubber and plastic products industry	11.1417	808518	-0.03955	22.4881	0.5633	0.0211753	0.0484845	0.241203	0.0428409	1.08984	0.646823	0.187784	0.0431101	0.197199	0.248618	0.0447916	0.947992	0.123845	0.0463882	0.0163593	0	1.60944	60	1	25.9637	27.6985	28.1979	29.0416	0.0563644	0.0859	0.118546	0.067633	0.067646	0.06766	0	0.91324	1.21755	1.095	1	2.94444	3.43399	27.4954	0.0032	0.106807	0.0625581	0.494276
000973	Buddha Sculpture Technology	2019	Rubber and plastic products industry	11.2382	930159	0.08151	22.1421	0.370008	0.0137957	0.0266949	0.268405	0.0241517	1.09773	0.722199	-0.0796135	0.0618282	0.107629	0.334801	0.0608981	0.930644	0.0090205	-0.292468	0.0136161	0	1.94591	42.86	0	26.0387	27.8306	28.3603	29.2757	0.0562022	0.0891	0.124315	0.068026	0.06804	0.068057	0	0.686688	1.72426	1.45626	1	2.99573	3.46574	28.0249	0.0032	0.098559	0.0606299	0.57121
000973	Buddha Sculpture Technology	2020	Rubber and plastic products industry	11.2358	964783	0.11597	22.0838	0.314626	0.0248865	0.0378862	0.240551	0.0434575	1.86946	1.28717	0.0966173	0.0553774	0.109441	0.33589	0.0617914	0.931212	-0.192712	-0.056665	0.0220455	0	1.94591	42.86	0	26.7474	29.0572	29.9357	30.9951	0.0547133	0.1193	0.158808	0.071828	0.071869	0.071892	0	0.680914	1.68375	1.46861	1	3.04452	3.49651	28.2202	0.0032	0.0823152	0.0706764	0.572664
000973	Buddha Sculpture Technology	2021	Rubber and plastic products industry	11.3	964784	0.11598	22.1015	0.292897	0.0409788	0.0588493	0.236492	0.0655892	2.12939	1.5313	0.0728461	0.0701871	0.108424	0.331766	0.0618852	0.932337	0.0686502	0.0178554	0.0233236	0	1.94591	42.86	0	26.6489	28.6491	29.525	30.7093	0.0537467	0.1081	0.152367	0.071254	0.071293	0.071321	2.665	0.645766	1.77579	1.54855	1	3.09104	3.52636	28.4927	0	0.0788744	0.0697157	0.62478
000980	Zotye Automobile	2014	automotive industry	10.9002	368926	-0.47705	21.7911	0.303187	0.0147129	0.0209316	0.182711	0.0378528	2.54139	1.80296	-0.115785	0.185084	0.220803	0.173365	0.0354719	0.964528	0.23148	0.0353695	0.0231659	0	1.94591	42.86	1	19.9883	37.0444	46.0003	59.4646	0.608902	1.3017	1.97497	0.057153	0.061194	0.065474	1.999	0.778435	1.68054	1.28463	0	2.70805	2.83321	60.8318	0.1577	0.112412	0.085598	0.388688
000980	Zotye Automobile	2015	automotive industry	10.9542	355465	-0.49045	21.9496	0.387732	0.0191686	0.029436	0.202152	0.0372424	2.11637	1.64389	0.0425173	0.170213	0.179363	0.131935	0.0294445	0.970555	0.462925	0.171786	0.0394558	0	1.94591	42.86	1	19.9883	21.4351	22.4749	24.1228	0.0363594	0.1246	0.206846	0.040058	0.040118	0.040172	1.999	0	0	0	0	2.77259	2.89037	21.2043	0.1577	0.104052	0.0811949	0.5147
000980	Zotye Automobile	2016	automotive industry	11.0538	302861	-0.5428	22.1375	0.473969	0.0231726	0.0410054	0.234219	0.0514618	1.65091	1.10276	-0.00129961	0.226313	0.252784	0.145378	0.0430638	0.950403	0.0415988	0.20665	0.0316835	0	1.94591	42.86	1	19.9883	22.374	23.917	26.9326	0.0757811	0.1961	0.347418	0.040258	0.040378	0.04056	1.999	0.42977	3.52233	2.32682	0	2.83321	2.94444	36.388	0.1577	0.129542	0.100081	0.450287
000980	Zotye Automobile	2017	automotive industry	11.3391	286333	-0.55925	24.2286	0.491504	0.0671997	0.131655	0.187683	0.0604108	1.21921	1.01807	0.0002711	0.139824	0.0905712	0.0930116	0.131934	0.670465	11.2848	7.09404	0.0281075	0	1.94591	42.86	1	38.8563	51.6633	61.4904	69.2096	0.180122	0.5826	0.781168	0.159253	0.164096	0.165558	0.518	0.945517	1.43722	1.05762	0	2.89037	2.99573	70.2745	0.3545	0.0783359	0.0423759	1.11238
000980	Zotye Automobile	2018	automotive industry	11.3912	409648	-0.43652	24.2039	0.458759	0.0243501	0.0464106	0.135407	0.0542361	1.21768	1.0484	-0.0712305	0.19147	0.074191	0.124524	0.130612	0.676691	-0.290318	-0.0244151	0.0313272	0	2.19722	33.33	1	38.776	51.6466	61.5224	68.7114	0.181389	0.5866	0.772006	0.158712	0.163603	0.164956	0.521	1.19972	0.499448	0.833528	0	2.94444	3.04452	69.5593	0.3563	0.122639	0.0479812	0.448965
000980	Zotye Automobile	2019	automotive industry	11.263	783867	-0.06408	23.7406	0.687437	-0.422987	-0.933904	-0.0585864	-3.74812	0.878014	0.77468	-0.283363	0.226995	0.069022	0.166426	0.132697	0.859197	-0.797768	-0.370778	0.0544187	1	2.19722	33.33	1	38.776	51.6466	59.5273	64.3831	0.181389	0.5351	0.660383	0.158712	0.162138	0.162795	0.521	1.01361	0.930079	0.986571	0	2.99573	3.09104	65.6696	0.3475	0.637032	0.363659	0.112853
000980	Zotye Automobile	2020	automotive industry	11.295	1.15809e+06	0.30836	23.7406	0.687437	-0.422987	-0.933904	-0.0585864	-3.74812	0.878014	0.77468	-0.283363	0.226995	0.069022	0.166426	0.132697	0.859197	-0.797768	-0.370778	0.0544187	1	2.19722	33.33	1	38.776	51.6466	59.5273	64.3831	0.181389	0.5351	0.660383	0.158712	0.162138	0.162795	0.521	1.01361	0.930079	0.986571	0	2.99573	3.09104	65.6696	0.3475	0.637032	0.363659	0.112853
000980	Zotye Automobile	2021	automotive industry	11.3269	1.53231e+06	0.6808	23.7406	0.687437	-0.422987	-0.933904	-0.0585864	-3.74812	0.878014	0.77468	-0.283363	0.226995	0.069022	0.166426	0.132697	0.859197	-0.797768	-0.370778	0.0544187	1	2.19722	33.33	1	38.776	51.6466	59.5273	64.3831	0.181389	0.5351	0.660383	0.158712	0.162138	0.162795	0.521	1.01361	0.930079	0.986571	0	2.99573	3.09104	65.6696	0.3475	0.637032	0.363659	0.112853
000985	Daqing Huake	2014	Chemical raw material and chemical product manufacturing industry	10.8747	1.04248e+06	0.1933	20.2693	0.20966	0.0222815	0.0279235	0.0935529	0.00978154	1.81379	1.21445	0.17078	0.00404317	0.0854301	0.649262	0.0256549	0.974345	0.21053	0.034029	0.0463777	0	1.94591	42.86	0	39.3399	63.4996	67.1127	69.3753	0.39882	0.7062	0.763484	0.186553	0.187447	0.187558	0	0.308739	3.83293	3.23898	1	2.70805	2.83321	67.8836	0	0.0694069	0.0620131	2.27791
000985	Daqing Huake	2015	Chemical raw material and chemical product manufacturing industry	10.844	1.07442e+06	0.22509	20.2248	0.206367	-0.026769	-0.0338014	0.109592	-0.021063	1.78439	1.31296	0.0177718	0.00168067	0.0578378	0.621237	0.0247924	0.975208	-0.445067	-0.0434594	0.0524473	1	1.94591	42.86	0	39.3399	63.4996	67.3301	73.5813	0.39882	0.7115	0.870399	0.186553	0.187291	0.188091	0	0.148161	8.24443	6.74941	1	2.77259	2.89037	84.656	0	0.128417	0.117089	1.2709
000985	Daqing Huake	2016	Chemical raw material and chemical product manufacturing industry	10.9548	1.18136e+06	0.33152	20.312	0.217935	0.0524964	0.0666539	0.139444	0.0322922	2.2041	1.72102	0.132657	0.000460909	0.0694984	0.607325	0.0261702	0	0.307663	0.091038	0.0453646	0	1.94591	42.86	0	39.3399	63.4996	67.607	70.8914	0.39882	0.7184	0.802023	0.186553	0.187397	0.187699	0	0.160698	7.67828	6.22284	1	2.83321	2.94444	75.0721	0	0.0892694	0.0787322	1.62567
000985	Daqing Huake	2017	Chemical raw material and chemical product manufacturing industry	11.1207	1.19637e+06	0.34646	20.3674	0.20967	0.0706433	0.0898413	0.10173	0.0314657	2.88	2.35629	0.133788	0	0.0733476	0.520058	0.0203133	0	0.482219	0.0569911	0.0288369	0	1.94591	42.86	0	39.3399	63.4996	66.4257	68.0844	0.39882	0.6886	0.73067	0.186553	0.1872	0.187256	0	0.246155	4.87494	4.06248	1	2.89037	2.99573	66.0151	0	0.0647173	0.0548056	2.24509
000985	Daqing Huake	2018	Chemical raw material and chemical product manufacturing industry	11.1868	1.2062e+06	0.35625	20.3558	0.240101	-0.0041348	-0.00533383	0.059098	-0.00170399	2.1236	1.60355	0.0216058	0	0.0895209	0.476353	0.0167469	0	0.104395	-0.0114742	0.059923	1	1.94591	42.86	0	39.3399	63.4996	67.6365	69.7174	0.39882	0.7194	0.77218	0.186553	0.187783	0.187873	0	0.390412	3.05474	2.5614	1	2.94444	3.04452	67.4341	0	0.0611399	0.0529303	2.42654
000985	Daqing Huake	2019	Chemical raw material and chemical product manufacturing industry	11.2716	1.35064e+06	0.5	20.4236	0.219844	0.0624011	0.0810015	0.0805916	0.0207467	2.5812	2.00934	0.161074	0	0.0893204	0.491472	0.0143433	0	0.275547	0.0700651	0.108064	0	1.94591	42.86	0	39.3399	63.4996	67.1495	68.826	0.39882	0.7069	0.749524	0.186553	0.187634	0.187691	0	0.323006	3.68654	3.09592	1	2.99573	3.09104	67.036	0	0.0547745	0.0450837	3.00777
000985	Daqing Huake	2020	Chemical raw material and chemical product manufacturing industry	11.2717	1.45824e+06	0.60708	20.3589	0.167642	0.0168974	0.0209798	0.073845	0.00687999	4.61516	3.63486	0.0920441	0	0.0879961	0.511223	0.0139067	0	-0.18222	-0.0625876	0.0596486	0	1.94591	42.86	0	39.3399	63.4996	66.0107	67.6052	0.39882	0.6779	0.718489	0.186553	0.187019	0.187071	0	0.394627	2.843	2.53404	1	3.04452	3.13549	65.99	0	0.0597899	0.0553619	2.45602
000985	Daqing Huake	2021	Chemical raw material and chemical product manufacturing industry	11.4142	1.52053e+06	0.66908	20.3743	0.160389	0.0183456	0.0219442	0.0586222	0.00619397	5.23418	4.18028	0.0895376	0	0.0942425	0.46144	0.0181862	0	0.17605	0.0155194	0.027516	0	1.94591	42.86	0	55.0293	64.0405	64.9622	66.7726	0.153924	0.1804	0.213401	0.310026	0.310069	0.310134	0	0.368348	3.0424	2.71482	1	3.09104	3.17805	64.1621	0	0.0480478	0.0448395	2.96185
000989	Jiuzhi Hall	2014	pharmaceutical industry	11.0019	298539	-0.5471	21.4884	0.251309	0.121742	0.156081	0.546899	0.175006	2.3096	1.88193	0.0551764	0.0480719	0.0995188	0.360883	0.0573601	0.94264	0.159679	0.136563	0.0499889	0	1.79176	33.33	0	40.3524	43.3583	45.22	48.4508	0.0442827	0.1207	0.200694	0.163299	0.163473	0.16369	13.5183	0.374883	3.22722	2.6675	0	2.70805	2.77259	48.0918	0	0.40213	0.0840807	0.695645
000989	Jiuzhi Hall	2015	pharmaceutical industry	11.0048	411570	-0.43461	22.2208	0.152761	0.142302	0.174551	0.791659	0.540476	3.98334	3.07615	0.0758307	0.0330501	0.121263	0.278109	0.0694802	0.898974	-0.379861	1.0801	0.0224589	0	1.60944	40	0	42.3283	70.7939	77.2559	81.4565	0.460214	0.8252	0.924398	0.225189	0.227795	0.228194	0	0.434209	6.43028	2.30304	0	2.77259	2.83321	39.4468	0	0.169883	0.0862445	0.26329
000989	Jiuzhi Hall	2016	pharmaceutical industry	11.1789	380408	-0.46562	22.2914	0.137648	0.14068	0.164526	0.598766	0.243831	4.75368	3.77503	0.127638	0.0440837	0.119698	0.245033	0.0602267	0.910378	2.068	0.0731308	0.0162723	0	2.07944	37.5	0	42.3283	70.7939	77.2559	82.1781	0.460214	0.8252	0.941446	0.225189	0.227795	0.22832	0	0.467376	4.56174	2.1396	0	2.83321	2.89037	38.4964	42.8144	0.325965	0.0726647	0.576957
000989	Jiuzhi Hall	2017	pharmaceutical industry	11.2621	388211	-0.45786	22.4938	0.233379	0.133476	0.164854	0.685502	0.187558	2.71484	2.2425	0.0258773	0.184459	0.103698	0.202015	0.0543167	0.921672	0.420157	0.224256	0.0257709	0	2.19722	33.33	0	42.3283	68.0981	72.3689	77.4121	0.460214	0.7097	0.82885	0.221071	0.222036	0.222574	0	0.559976	3.58714	1.78579	0	2.89037	2.94444	33.2845	42.8146	0.480293	0.0603564	0.711654
000989	Jiuzhi Hall	2018	pharmaceutical industry	11.3015	379435	-0.46659	22.3811	0.178599	0.0598101	0.0754731	0.623859	0.105181	3.38727	2.73364	0.0811485	0.151725	0.106068	0.208792	0.0568951	0.916231	-0.167255	-0.106541	0.0241635	0	2.19722	33.33	0	42.3283	66.7503	68.2718	70.2494	0.460214	0.6128	0.659632	0.219557	0.219674	0.219753	0	0.696315	1.97844	1.43613	0	2.94444	2.99573	26.7962	42.824	0.478644	0.0566527	0.56864
000989	Jiuzhi Hall	2019	pharmaceutical industry	11.301	377770	-0.46825	22.3135	0.18614	0.0367761	0.0449719	0.61553	0.0586388	2.9987	2.29788	0.173565	0.0969822	0.120411	0.212369	0.0580142	0.913231	0.00682639	-0.0653938	0.0287832	0	2.07944	37.5	0	42.3283	63.7503	65.0142	66.3817	0.460214	0.5358	0.568258	0.217492	0.217578	0.217618	0	0.688904	1.81851	1.45158	0	2.99573	3.04452	23.55	42.7206	0.476624	0.071936	0.627164
000989	Jiuzhi Hall	2020	pharmaceutical industry	13.6639	386103	-0.45996	22.3469	0.225985	0.0540781	0.0681424	0.604757	0.0757818	2.57085	1.95972	0.120192	0.077368	0.129637	0.214938	0.0647508	0.90744	0.118053	0.0339998	0.0164955	0	2.19722	33.33	0	39.0178	61.8808	63.0832	64.3423	0.499251	0.6166	0.64905	0.19133	0.191409	0.191443	0	0.719442	1.74295	1.38997	0	3.04452	3.09104	24.0214	39.0725	0.443562	0.0645247	0.713603
000989	Jiuzhi Hall	2021	pharmaceutical industry	11.4139	386104	-0.45996	22.3844	0.245995	0.0518517	0.0678845	0.589963	0.0708207	2.36945	1.67468	0.0694919	0.0767633	0.153829	0.195925	0.0604155	0.9128	0.063102	0.038258	0.0408787	0	2.19722	33.33	0	30.2993	54.5975	59.5322	60.9377	0.620424	0.9647	1.01119	0.130167	0.131463	0.131505	0	0.576523	2.37799	1.73454	0	3.09104	3.13549	30.1138	30.354	0.444847	0.073723	0.732154
000990	Chengzhi Shares	2014	Chemical raw material and chemical product manufacturing industry	10.8957	479602	-0.3669	22.0896	0.402611	0.0211896	0.0380699	0.086227	0.0191535	1.42882	1.29288	-0.0362826	0.215854	0.0512832	0.26377	0.0650279	0.90328	0.00273073	0.177422	0.0175799	0	1.94591	42.86	0	38.0058	50.9962	57.9444	65.8825	0.170899	0.5249	0.733485	0.152882	0.155321	0.156692	0	0.535758	2.89321	1.86652	1	2.70805	2.83321	66.6038	0.4755	0.0613457	0.0517246	1.10631
000990	Chengzhi Shares	2015	Chemical raw material and chemical product manufacturing industry	10.9148	356038	-0.48988	22.3183	0.467764	0.0333865	0.0595015	0.105515	0.0365427	1.36203	1.23861	-0.0296685	0.222213	0.0505185	0.220217	0.0521997	0.903228	0.00787754	0.256956	0.031267	0	1.94591	42.86	0	38.0058	50.9962	56.3523	59.714	0.170899	0.483	0.571181	0.152882	0.154355	0.154585	0	0.468624	3.78069	2.13391	1	2.77259	2.89037	57.9031	0.4755	0.0813832	0.0719202	0.913629
000990	Chengzhi Shares	2016	Chemical raw material and chemical product manufacturing industry	10.9124	1.39956e+06	0.54869	23.7265	0.22986	0.01164	0.0160909	0.255492	0.0567034	1.625	1.4693	-0.00102675	0.0697801	0.029898	0.223348	0.0350597	0.618351	-0.363248	3.08863	0.0296655	0	1.94591	42.86	0	33.4383	53.5563	67.488	83.7666	0.351667	1.0182	1.50511	0.132627	0.142719	0.149117	1.1136	0.954752	1.25959	1.04739	1	2.83321	2.94444	85.4721	0.0004	0.137606	0.121097	0.205278
000990	Chengzhi Shares	2017	Chemical raw material and chemical product manufacturing industry	11.1324	1.45374e+06	0.6026	23.7688	0.235712	0.0381734	0.0497599	0.327379	0.137992	2.00986	1.82759	0.0761987	0.0472627	0.0296303	0.202509	0.0307196	0.637718	1.21237	0.0432147	0.0226728	0	1.94591	42.86	0	33.4383	53.5563	67.488	81.6864	0.351667	1.0182	1.4429	0.132627	0.142719	0.148497	1.1136	0.924345	1.34613	1.08185	1	2.89037	2.99573	83.6144	0.0005	0.132254	0.114253	0.276636
000990	Chengzhi Shares	2018	Chemical raw material and chemical product manufacturing industry	11.1913	1.48202e+06	0.63075	23.8752	0.301867	0.0379579	0.0520361	0.339177	0.143603	1.24781	1.08875	0.0562751	0.0345648	0.0282947	0.168306	0.0251875	0.679948	0.0304929	0.112298	0.0872306	0	1.94591	42.86	0	33.4383	53.5563	67.488	81.9634	0.351667	1.0182	1.45118	0.132627	0.142719	0.148571	1.1136	1.01716	0.921903	0.983131	1	2.94444	3.04452	83.9089	0.0001	0.103062	0.0833736	0.264325
000990	Chengzhi Shares	2019	Chemical raw material and chemical product manufacturing industry	11.2614	2.06925e+06	1.21519	23.9037	0.320549	0.0184701	0.0268204	0.262948	0.063379	1.15441	0.987398	0.0424577	0.0449731	0.0316719	0.262762	0.0253659	0.678761	0.177875	0.0288443	0.0479431	0	1.94591	42.86	0	29.9	53.5563	67.488	81.2526	0.511614	1.2572	1.71748	0.119789	0.129882	0.135586	0	0.942013	1.13611	1.06156	1	2.99573	3.09104	82.0553	0.0001	0.0974685	0.0671814	0.291423
000990	Chengzhi Shares	2020	Chemical raw material and chemical product manufacturing industry	11.3242	2.09994e+06	1.24574	23.9184	0.316033	0.0143867	0.0211034	0.198346	0.035826	1.10372	0.937962	0.0517721	0.0449894	0.0356034	0.240782	0.0233902	0.686261	0.407915	0.0148124	0.0124984	0	1.94591	42.86	0	29.9	52.6363	62.6115	76.0531	0.511614	1.094	1.54358	0.118336	0.123379	0.127678	0	1.05271	0.890009	0.949926	1	3.04452	3.13549	74.5824	0.0001	0.0766167	0.0620696	0.401573
000990	Chengzhi Shares	2021	Chemical raw material and chemical product manufacturing industry	11.4709	2.09994e+06	1.24574	23.9198	0.244798	0.0432079	0.0600435	0.243918	0.0866356	1.50467	1.21456	0.0693078	0.0338665	0.0461488	0.220444	0.0211332	0.702469	0.251969	0.00142806	0.0170991	0	1.79176	50	0	29.9	51.7607	59.8549	67.2544	0.511614	1.0017	1.24931	0.11711	0.120851	0.122225	0.5285	0.9473	1.07366	1.05563	1	3.09104	3.17805	65.6858	0.0001	0.0686457	0.0588472	0.498731
000999	China Resources Sanjiu	2014	pharmaceutical industry	11.1104	295903	-0.54973	23.0904	0.344205	0.10255	0.160542	0.61353	0.147341	1.91807	1.59673	0.111034	0.0508442	0.0804617	0.210284	0.147986	0.785706	-0.0672962	0.0414695	0.0333143	0	2.3979	36.36	0	63.5917	66.8615	68.9525	72.33	0.0321434	0.0843	0.137414	0.404958	0.405177	0.40542	17.8052	0.412889	3.17087	2.42196	1	2.70805	2.77259	77.3687	0.0002	0.432781	0.101213	0.696
000999	China Resources Sanjiu	2015	pharmaceutical industry	11.2203	352681	-0.49322	23.2098	0.361513	0.112375	0.173787	0.611778	0.16135	1.57911	1.3033	0.104818	0.0738248	0.0757586	0.225836	0.144011	0.711995	0.0857001	0.126745	0.0309966	0	2.3979	36.36	0	63.5917	69.4423	72.9421	77.8346	0.0470225	0.147	0.223974	0.406102	0.406732	0.407236	17.8052	0.387137	3.48234	2.58307	1	2.77259	2.83321	80.5396	0.0002	0.436823	0.0979342	0.696466
000999	China Resources Sanjiu	2016	pharmaceutical industry	11.2435	363107	-0.48284	23.3298	0.356441	0.0944632	0.147328	0.625655	0.134469	1.34207	1.10315	0.102728	0.0993027	0.0667659	0.217475	0.133656	0.63448	0.136899	0.127503	0.02948	0	2.3979	36.36	0	63.5989	70.471	73.9525	78.3276	0.061037	0.1627	0.231587	0.406883	0.407501	0.407897	19.3066	0.466809	2.77574	2.1422	1	2.83321	2.89037	81.4075	0.0002	0.462404	0.09727	0.702493
000999	China Resources Sanjiu	2017	pharmaceutical industry	11.2998	369311	-0.47667	23.508	0.374845	0.0891833	0.14077	0.648582	0.119288	1.24329	1.04251	0.0963475	0.112698	0.0682392	0.201956	0.117967	0.662845	0.238061	0.195083	0.0276526	0	2.3979	36.36	0	63.5989	70.3524	73.4161	78.4847	0.0767914	0.1544	0.234058	0.407217	0.407686	0.408213	19.3066	0.495451	2.62982	2.01836	1	2.89037	2.94444	80.5629	0.0002	0.509975	0.0827987	0.747627
000999	China Resources Sanjiu	2018	pharmaceutical industry	11.3873	374628	-0.47138	23.6153	0.380558	0.0861858	0.13853	0.690167	0.109838	1.35778	1.11502	0.106004	0.128391	0.0850485	0.180314	0.102238	0.701202	0.20754	0.113271	0.0370694	0	2.3979	36.36	0	63.5989	74.821	78.0468	82.6634	0.108988	0.227	0.299761	0.411127	0.411648	0.412101	19.3066	0.578066	2.17894	1.72991	1	2.94444	2.99573	86.5952	0.0002	0.534358	0.0526237	0.784666
000999	China Resources Sanjiu	2019	pharmaceutical industry	11.3986	391997	-0.45409	23.7242	0.359223	0.112189	0.177884	0.671467	0.145497	1.5378	1.32379	0.0980838	0.136839	0.0712531	0.160238	0.0900251	0.743154	0.094891	0.115008	0.0297265	0	2.3979	36.36	0	63.5989	77.5862	80.7563	85.4643	0.164707	0.2698	0.343802	0.416688	0.417191	0.417658	19.4303	0.525942	2.40738	1.90135	1	2.99573	3.04452	88.7132	0.0002	0.50963	0.0640908	0.771077
000999	China Resources Sanjiu	2020	pharmaceutical industry	13.7406	413549	-0.43264	23.8148	0.361247	0.0768173	0.12008	0.624586	0.118611	1.49754	1.25607	0.101044	0.135389	0.0800356	0.158253	0.0989538	0.714561	-0.0724164	0.0948402	0.0309311	0	2.3979	36.36	0	63.5989	72.237	74.6201	78.3482	0.115501	0.1733	0.231911	0.410045	0.41033	0.410622	19.4415	0.680175	1.73652	1.47021	1	3.04452	3.09104	80.1567	0.0002	0.436056	0.0683017	0.64764
000999	China Resources Sanjiu	2021	pharmaceutical industry	11.4988	413550	-0.43264	23.9141	0.353599	0.0898498	0.139786	0.597203	0.135825	1.60485	1.30795	0.0769507	0.125077	0.0949685	0.152402	0.094395	0.738567	0.123393	0.104399	0.0395636	0	2.30259	40	1	63.5989	76.4801	77.8075	79.5146	0.135075	0.2233	0.250251	0.413703	0.413791	0.41385	19.4415	0.577337	2.13315	1.73209	1	3.09104	3.13549	83.1807	0.0002	0.389466	0.0617044	0.661512
001696	Zongshen Power	2014	Railway, ship, aerospace and other transportation equipment manufacturing industry	11.0374	170451	-0.67458	22.4797	0.363326	0.0796571	0.121694	0.187393	0.0957657	3.09001	2.84345	0.047375	0.105056	0.0545997	0.101066	0.0372959	0.956478	0.0167946	0.187186	0.0414562	0	2.30259	30	0	20.1036	40.3293	42.7304	46.1723	0.900901	1.1254	1.29671	0.073666	0.073962	0.074203	1.7768	0.578573	2.47481	1.72839	0	2.89037	3.2581	48.9061	2.1838	0.0887965	0.0487323	0.831791
001696	Zongshen Power	2015	Railway, ship, aerospace and other transportation equipment manufacturing industry	11.0367	177306	-0.66776	22.5942	0.368849	0.0721329	0.113818	0.183116	0.0979332	2.91584	2.67463	0.126195	0.0815961	0.0584671	0.1082	0.0320803	0.959337	0.019607	0.121341	0.032729	0	2.30259	30	0	20.1036	40.3293	42.6365	46.8626	0.900901	1.1209	1.33106	0.073666	0.073933	0.074305	1.7768	0.415518	3.86045	2.40664	0	2.94444	3.29584	54.2374	2.1799	0.10188	0.0576565	0.736552
001696	Zongshen Power	2016	Railway, ship, aerospace and other transportation equipment manufacturing industry	11.1592	196336	-0.64882	22.564	0.360017	0.0556262	0.0875314	0.189179	0.0780359	1.72788	1.55633	0.0121623	0.099057	0.0600249	0.126188	0.032168	0.958986	0.00792724	-0.0297544	0.0230521	0	2.19722	33.33	0	20.1036	40.4167	42.5294	44.7462	0.900901	1.1159	1.22578	0.073704	0.073962	0.074064	1.0452	0.545986	2.66895	1.83155	0	2.99573	3.3322	45.9711	2.2587	0.115119	0.0645872	0.712829
001696	Zongshen Power	2017	Railway, ship, aerospace and other transportation equipment manufacturing industry	11.2448	196210	-0.64895	22.6592	0.39629	0.0508867	0.0819453	0.16546	0.0670276	1.87421	1.68086	-0.0339014	0.0840273	0.0604836	0.0959927	0.0234055	0.973754	0.101336	0.0998731	0.0388043	0	2.19722	33.33	0	20.1036	40.5676	41.6687	43.2995	0.900901	1.0726	1.15381	0.073773	0.073833	0.07389	1.0452	0.744549	1.72953	1.34309	0	3.04452	3.3673	41.3426	2.4386	0.11124	0.061827	0.75919
001696	Zongshen Power	2018	Railway, ship, aerospace and other transportation equipment manufacturing industry	11.3466	212224	-0.63301	22.8349	0.448858	0.0547035	0.0951163	0.166045	0.0717901	1.74981	1.52417	0.0516592	0.118889	0.0654095	0.0929135	0.0230821	0.871411	0.152406	0.192077	0.0139448	0	2.19722	33.33	0	20.1036	40.8553	42.7052	45.0915	0.900901	1.1244	1.24295	0.073916	0.074104	0.074221	1.608	0.960302	1.09637	1.04134	0	3.09104	3.4012	41.5535	2.7536	0.0869524	0.0342194	0.761993
001696	Zongshen Power	2019	Railway, ship, aerospace and other transportation equipment manufacturing industry	11.3732	216416	-0.62884	22.8526	0.438047	0.0556455	0.0999749	0.18138	0.0829194	1.56205	1.36031	0.0936551	0.121295	0.0656093	0.0948049	0.0213336	0.876802	-0.0335949	0.0178442	0.0217395	0	2.19722	33.33	0	20.1036	40.8553	42.8664	45.0943	0.900901	1.1323	1.24309	0.073916	0.074144	0.074249	1.6321	0.847885	1.41018	1.1794	0	3.13549	3.43399	39.9898	2.7536	0.088907	0.0366368	0.67108
001696	Zongshen Power	2020	Railway, ship, aerospace and other transportation equipment manufacturing industry	11.4254	184146	-0.66095	22.9966	0.486754	0.0698598	0.130372	0.160371	0.0829561	1.47139	1.24915	0.067463	0.137416	0.0847343	0.0837391	0.0176756	0.895338	0.364022	0.154877	0.0155675	0	2.19722	33.33	0	20.1036	40.8553	42.8617	44.5831	0.900901	1.1323	1.21766	0.073916	0.074149	0.074214	1.6321	0.766943	1.77111	1.30388	0	3.17805	3.46574	39.2132	4.1348	0.066912	0.0302057	0.84213
001696	Zongshen Power	2021	Railway, ship, aerospace and other transportation equipment manufacturing industry	11.5288	184147	-0.66095	23.0093	0.496451	0.0532678	0.104782	0.11363	0.0567344	1.61694	1.33889	0.064173	0.169058	0.099804	0.0898532	0.0290188	0.885092	0.202672	0.0127717	0.0323372	0	2.19722	33.33	0	20.1036	40.8553	42.8617	44.323	0.900901	1.1323	1.20472	0.073916	0.074149	0.074199	1.6321	0.791637	1.68073	1.26321	0	3.21888	3.49651	39.1888	4.1348	0.0455445	0.0214464	0.938899
002001	Xinhe Cheng	2014	pharmaceutical industry	11.1002	758359	-0.08947	22.9341	0.23111	0.0914091	0.118954	0.399753	0.194044	2.70524	2.06823	0.118343	0.0914175	0.136139	0.296989	0.0445693	0.955431	-0.0173271	0.0663742	0.0854926	0	2.3979	36.36	0	56.3566	58.0269	59.3591	61.652	0.014972	0.0532	0.0939606	0.317747	0.317838	0.317947	23.4609	0.493475	2.35474	2.02645	0	2.3979	2.77259	66.1241	1.9435	0.131964	0.104261	0.471074
002001	Xinhe Cheng	2015	pharmaceutical industry	11.1825	769763	-0.07812	22.9979	0.274672	0.0413662	0.0554199	0.272188	0.101983	2.09878	1.65103	0.0999585	0.074711	0.111297	0.276822	0.0482282	0.951772	-0.0820483	0.0658168	0.12562	0	2.3979	36.36	0	56.3566	59.6719	61.7225	64.8877	0.0329613	0.0953	0.151377	0.318165	0.318375	0.318578	23.4609	0.452559	2.69247	2.20966	0	2.48491	2.83321	67.6545	1.928	0.153626	0.112518	0.405617
002001	Xinhe Cheng	2016	pharmaceutical industry	11.2195	860804	0.01249	23.1578	0.290971	0.11596	0.161836	0.454276	0.260927	2.15383	1.68803	0.104317	0.0773243	0.108731	0.273489	0.0429039	0	0.228574	0.173394	0.126811	0	2.3979	36.36	0	56.3566	59.6083	61.5546	64.1551	0.0329613	0.0923	0.138378	0.318147	0.318348	0.318488	23.4609	0.466296	2.63808	2.14456	0	2.56495	2.89037	66.2116	1.928	0.133593	0.101777	0.444415
002001	Xinhe Cheng	2017	pharmaceutical industry	11.2857	1.05011e+06	0.2009	23.6237	0.230256	0.115824	0.155191	0.504691	0.274863	3.83313	3.32752	0.069941	0.0928428	0.0855088	0.255635	0.0344816	0.965395	0.32767	0.593532	0.0890228	0	2.3979	36.36	0	48.5536	51.6336	54.4028	60.8838	0.0349183	0.1203	0.25395	0.236224	0.236608	0.237449	18.5586	0.385724	3.43701	2.59253	0	2.63906	2.94444	69.7723	1.6783	0.129862	0.0959595	0.421388
002001	Xinhe Cheng	2018	pharmaceutical industry	11.3719	929519	0.08088	23.8113	0.260766	0.154467	0.205119	0.533742	0.356824	2.33784	2.02133	0.166872	0.077821	0.0659067	0.243931	0.0566547	0	0.392659	0.206353	0.270287	0	2.3979	36.36	0	48.5536	51.6732	54.4424	60.3809	0.0357341	0.1211	0.243593	0.236238	0.236621	0.237337	16.5778	0.580773	1.98898	1.72184	0	2.70805	2.99573	62.8103	1.6867	0.0694599	0.0404278	0.432895
002001	Xinhe Cheng	2019	pharmaceutical industry	11.3442	1.10239e+06	0.25293	24.0732	0.407028	0.0863089	0.131452	0.472814	0.2856	1.85566	1.55561	0.0737615	0.0547827	0.0713154	0.272575	0.0461174	0	-0.122349	0.299369	0.208608	0	2.3979	36.36	0	48.5536	52.5906	55.0924	58.9417	0.0461638	0.1347	0.213951	0.23657	0.236884	0.237189	16.5778	0.466013	2.95717	2.14586	0	2.77259	3.04452	65.9918	1.6867	0.0796829	0.0492297	0.302202
002001	Xinhe Cheng	2020	pharmaceutical industry	13.7328	1.77615e+06	0.92349	24.1539	0.371983	0.120448	0.197068	0.541669	0.346829	2.11918	1.63087	0.101072	0.0624957	0.100885	0.45034	0.0455406	0	0.35338	0.0840476	0.0825545	0	2.3979	36.36	0	48.5536	52.8415	54.5165	57.2336	0.0551657	0.1228	0.178771	0.236722	0.236862	0.237016	16.5778	0.371473	3.72952	2.69199	0	2.83321	3.09104	62.4844	1.5674	0.0713405	0.0409977	0.347284
002001	Xinhe Cheng	2021	pharmaceutical industry	11.5176	1.77615e+06	0.92349	24.2698	0.36978	0.13235	0.210353	0.44504	0.293308	2.30248	1.80942	0.168277	0.0794176	0.092057	0.412742	0.0438638	0	0.434736	0.122833	0.112397	0	2.3979	36.36	0	48.5536	53.1671	55.0204	57.5126	0.0590249	0.1335	0.184518	0.236872	0.237048	0.237174	16.5576	0.37553	3.66999	2.6629	0	2.89037	3.13549	63.234	1.5675	0.0358577	0.0286245	0.451233
002002	Hongda Xingye	2014	Chemical raw material and chemical product manufacturing industry	10.8171	815424	-0.03267	23.0004	0.709393	0.0413082	0.130637	0.238446	0.104499	0.518535	0.46058	-0.010136	0.0472669	0.0282663	0.374297	0.0158532	0.984061	0.373851	0.383129	0.0678658	0	2.19722	33.33	1	41.6854	58.5783	67.7481	75.3911	0.207512	0.6251	0.808576	0.188044	0.192282	0.194253	14.718	0.812823	2.7635	1.23028	0	2.3979	2.63906	76.323	0.7956	0.0610567	0.0383051	0.395297
002002	Hongda Xingye	2015	Chemical raw material and chemical product manufacturing industry	10.8723	797696	-0.05032	23.177	0.639467	0.0504947	0.153644	0.306308	0.141681	0.610936	0.538489	0.0285148	0.0719496	0.0332787	0.33611	0.0235288	0.9764	0.147582	0.19309	0.0107646	0	1.94591	42.86	1	41.1611	55.5768	63.7093	69.1598	0.17934	0.5476	0.680222	0.17982	0.183494	0.184278	14.1226	0.579812	6.04291	1.7247	0	2.48491	2.70805	71.8854	0.3529	0.0769607	0.0462036	0.356398
002002	Hongda Xingye	2016	Chemical raw material and chemical product manufacturing industry	11.0066	1.4305e+06	0.57948	23.2679	0.696378	0.0675717	0.204277	0.307533	0.133709	0.57514	0.498267	0.0497002	0.0924256	0.0412375	0.57893	0.0214032	0.978531	0.616211	0.0951318	0.00915126	0	2.19722	33.33	1	40.722	54.8809	63.1124	68.1954	0.178044	0.5499	0.674657	0.175858	0.179622	0.180161	13.9536	0.516703	4.59408	1.93535	0	2.56495	2.77259	70.2399	0.3163	0.0818507	0.0431666	0.505365
002002	Hongda Xingye	2017	Chemical raw material and chemical product manufacturing industry	11.125	1.4843e+06	0.63302	23.3862	0.592398	0.0748391	0.208649	0.358397	0.154902	0.792206	0.690831	0.0607155	0.0965683	0.0467078	0.524132	0.0249223	0.97502	0.0621802	0.125582	0.0142146	0	2.19722	33.33	1	38.4028	51.6639	59.3735	65.0664	0.176825	0.5461	0.694314	0.156275	0.159577	0.160262	13.1421	0.600671	3.02501	1.66481	0	2.63906	2.83321	65.9035	0.2963	0.101547	0.0434469	0.483137
002002	Hongda Xingye	2018	Chemical raw material and chemical product manufacturing industry	11.1723	1.64964e+06	0.79757	23.3724	0.565537	0.0429744	0.102091	0.323973	0.101237	0.733751	0.642456	0.101115	0.123953	0.043366	0.539797	0.0302934	0.969648	-0.0758224	-0.0136496	0.00495616	0	2.19722	33.33	1	36.4965	49.7363	55.9104	59.2755	0.18576	0.5318	0.624142	0.141969	0.144711	0.144941	12.6066	0.916315	1.21343	1.09133	0	2.70805	2.89037	59.4094	0.2461	0.0918769	0.0368193	0.424493
002002	Hongda Xingye	2019	Chemical raw material and chemical product manufacturing industry	11.2136	1.78805e+06	0.93533	23.5451	0.564208	0.0407188	0.0935667	0.347464	0.118897	1.08239	0.998176	0.0271016	0.115941	0.0349839	0.437504	0.0245233	0.975427	-0.123257	0.188496	0.0161094	0	2.19722	33.33	1	36.4965	49.7363	54.4104	57.5563	0.18576	0.4907	0.577036	0.141969	0.143397	0.143596	12.6066	0.832064	1.47025	1.20183	0	2.77259	2.94444	58.7157	0.1984	0.0905149	0.0378228	0.34247
002002	Hongda Xingye	2020	Chemical raw material and chemical product manufacturing industry	11.2424	2.99781e+06	2.13934	23.6084	0.580438	0.0472585	0.110567	0.339868	0.152074	0.777667	0.678949	0.0355859	0.106638	0.0373888	0.55253	0.0231533	0.975303	0.0177883	0.0653919	0.0974451	0	2.19722	33.33	1	19.0916	30.4442	33.4914	37.0273	0.354836	0.7543	0.93946	0.043134	0.043601	0.043872	7.7282	0.985752	1.0345	1.01445	0	2.83321	2.99573	37.2987	0.1983	0.0395915	0.0361656	0.31076
002002	Hongda Xingye	2021	Chemical raw material and chemical product manufacturing industry	11.3942	2.99781e+06	2.13934	23.6067	0.439	0.0478359	0.0975806	0.303417	0.131204	0.688501	0.574139	-0.0118478	0.141371	0.0476762	0.538134	0.0223966	0	0.209311	-0.00174843	0.000325954	0	2.07944	37.5	1	11.5352	20.9458	22.2666	24.0169	0.487567	0.9298	1.08205	0.017903	0.017998	0.018062	5.2094	0.66833	1.88571	1.49627	0	2.89037	3.04452	24.5995	0.1659	0.0366978	0.0343906	0.364591
002004	Huabang Yingtai	2014	Chemical raw material and chemical product manufacturing industry	10.8549	485493	-0.36104	23.331	0.582392	0.0420441	0.0921632	0.304774	0.0916433	1.16893	0.966765	0.0336055	0.0723398	0.0694471	0.15498	0.0414054	0.8349	0.0902983	0.774162	0.0765648	0	2.07944	25	1	14.8102	29.3658	37.4591	44.7169	0.624064	1.5294	2.01933	0.033299	0.036647	0.037707	7.1355	0.756256	2.07247	1.3223	0	2.3979	2.63906	25.848	16.915	0.18437	0.0929171	0.45878
002004	Huabang Health	2015	Chemical raw material and chemical product manufacturing industry	10.9251	528939	-0.3178	23.7044	0.471831	0.0394743	0.0817118	0.34561	0.10638	1.7225	1.50436	0.0173739	0.0797403	0.0615148	0.117509	0.0596524	0.788919	0.268687	0.452696	0.0613027	0	2.48491	33.33	1	12.2939	23.9993	31.7038	40.1071	0.624064	1.5785	2.26236	0.022627	0.025595	0.027188	5.9213	0.628457	2.76584	1.5912	0	2.48491	2.70805	20.6847	21.0891	0.204151	0.0972849	0.371068
002004	Huabang Yingtai	2016	Chemical raw material and chemical product manufacturing industry	11.009	551023	-0.29582	23.9108	0.558185	0.0278427	0.0579389	0.329937	0.0862398	1.17969	1.03821	0.0211286	0.0942563	0.0620195	0.103329	0.0521202	0.818934	0.148758	0.229193	0.0330405	0	2.48491	33.33	1	12.2942	21.994	29.6986	38.439	0.468077	1.4158	2.12659	0.019983	0.022951	0.024662	5.9213	0.826222	1.72416	1.21033	0	2.56495	2.77259	20.9231	19.172	0.203063	0.0979768	0.322852
002004	Huabang Health	2017	Chemical raw material and chemical product manufacturing industry	11.1273	687363	-0.16013	24.0937	0.542914	0.0222689	0.0494704	0.319888	0.0651744	1.47139	1.27768	0.02033	0.0917861	0.0664776	0.153276	0.0493373	0.826696	0.28425	0.200684	0.0401467	0	2.48491	33.33	1	18.2055	27.8217	35.5263	44.0656	0.316086	0.9506	1.42046	0.037947	0.040915	0.04258	8.9642	0.988908	1.02991	1.01122	0	2.63906	2.83321	22.4817	19.172	0.214912	0.095183	0.341683
002004	Huabang Health	2018	Chemical raw material and chemical product manufacturing industry	11.1939	737149	-0.11058	24.0024	0.519833	0.0295757	0.0631824	0.405912	0.0778179	1.03294	0.849869	0.0718838	0.0943414	0.0734375	0.187269	0.0555863	0.811418	0.160802	-0.0872647	0.0377936	0	2.19722	33.33	0	14.2739	23.9989	31.7128	44.4244	0.403145	1.2214	2.11228	0.025262	0.028238	0.032136	8.9642	1.13032	0.735778	0.884706	0	2.70805	2.89037	21.4365	11.2123	0.233507	0.0899802	0.380062
002004	Huabang Health	2019	Chemical raw material and chemical product manufacturing industry	11.2345	756197	-0.09162	24.0055	0.502796	0.0350419	0.0717045	0.465306	0.0923465	0.917752	0.726876	0.0781692	0.0776946	0.0785414	0.201997	0.0547615	0.81515	-0.0456094	0.00319746	0.0539888	0	2.19722	33.33	0	18.7103	28.5837	36.164	43.7794	0.316086	0.9327	1.33986	0.040073	0.042946	0.044224	8.9094	1.13478	0.738523	0.881228	0	2.77259	2.94444	23.1259	10.8057	0.277756	0.10187	0.379461
002004	Huabang Health	2020	Chemical raw material and chemical product manufacturing industry	11.2615	804399	-0.04365	24.0635	0.499163	0.0326272	0.0653756	0.409608	0.0822891	0.921697	0.755237	0.0840613	0.0680622	0.0691217	0.216002	0.0581925	0.819046	0.0777884	0.0596819	0.0462211	0	2.07944	37.5	0	18.7103	28.5837	35.997	42.1747	0.316086	0.9236	1.25408	0.040073	0.042822	0.043651	8.9094	1.11498	0.775907	0.896879	0	2.83321	2.99573	22.0736	8.6294	0.239448	0.095106	0.396495
002004	Huabang Health	2021	Chemical raw material and chemical product manufacturing industry	11.3984	873342	0.02497	24.1259	0.473322	0.0317471	0.0617455	0.384623	0.07484	1.0812	0.870276	0.0422582	0.0790326	0.0799575	0.205534	0.0573759	0.828129	0.136334	0.0644197	0.0445132	0	1.79176	33.33	0	18.7103	28.3447	32.82	39.0542	0.316086	0.7536	1.0873	0.039889	0.04095	0.041758	8.9094	1.04836	0.905892	0.95387	0	2.89037	3.04452	22.1554	6.7489	0.227749	0.0970276	0.4242
002007	Hualan Biotechnology	2014	pharmaceutical industry	11.0664	1.10186e+06	0.2524	22.0502	0.0354668	0.145319	0.155072	0.618532	0.433152	18.747	15.1979	0.131882	0.0404859	0.125875	0.20541	0.0547619	0.945238	0.112629	0.034672	0.0382094	0	1.94591	42.86	1	17.6712	46.0299	51.023	54.8391	0.856311	1.8879	2.1033	0.071619	0.073134	0.073444	11.5278	0.194467	5.32392	5.14226	0	2.3979	3.13549	66.5518	0.523	0.184288	0.146196	0.335491
002007	Hualan Biotechnology	2015	pharmaceutical industry	11.1678	1.07012e+06	0.22081	22.1149	0.0340937	0.1494	0.15478	0.579457	0.395443	19.3277	14.9669	0.136423	0.0314186	0.148676	0.240957	0.0496957	0.950304	0.183577	0.0668118	0.060838	0	1.94591	42.86	1	17.8355	46.1941	51.8812	56.553	0.848392	1.9086	2.17081	0.072202	0.073951	0.07445	10.2096	0.176971	6.58467	5.65063	0	2.48491	3.17805	45.6769	18.1738	0.162452	0.148705	0.377805
002007	Hualan Biotechnology	2016	pharmaceutical industry	11.2073	1.04805e+06	0.19885	22.2602	0.046243	0.177899	0.185429	0.605353	0.398706	14.7971	10.515	0.0709474	0.0621096	0.198018	0.219062	0.0453398	0	0.314525	0.156402	0.0548706	0	1.94591	42.86	1	17.8355	46.1941	51.406	56.0401	0.848392	1.8823	2.14206	0.072202	0.073781	0.074226	0.8508	0.15744	7.49663	6.35164	0	2.56495	3.21888	47.2077	18.1617	0.176845	0.141468	0.44619
002007	Hualan Biotechnology	2017	pharmaceutical industry	11.2623	959447	0.11066	22.3756	0.0722776	0.16286	0.173257	0.62417	0.339373	9.72655	6.51671	0.0339925	0.149115	0.232	0.183897	0.0399917	0	0.224073	0.122321	0.0233386	0	1.94591	42.86	1	17.9441	46.3027	52.279	58.3612	0.843241	1.9142	2.25239	0.072591	0.074466	0.075233	0.8508	0.230782	5.16323	4.33309	0	2.63906	3.2581	47.7082	18.2698	0.234819	0.121778	0.479885
002007	Hualan Biotechnology	2018	pharmaceutical industry	11.3591	959756	0.11097	22.594	0.11096	0.20654	0.2279	0.649788	0.375995	6.63776	4.9672	0.19908	0.140109	0.185366	0.157337	0.0319216	0.967909	0.358386	0.244044	0.0351125	0	1.94591	42.86	1	17.9571	46.3158	52.961	60.9926	0.842673	1.9493	2.39657	0.072638	0.074868	0.076257	0.8508	0.233263	5.28479	4.287	0	2.70805	3.29584	56.5834	18.3037	0.223714	0.0565249	0.549317
002007	Hualan Biotechnology	2019	pharmaceutical industry	11.3666	994090	0.14514	22.7492	0.0922112	0.195915	0.217892	0.649535	0.372675	8.18585	6.51614	0.179708	0.127206	0.152914	0.161542	0.0265731	0.973282	0.150158	0.167894	0.0420374	0	1.94591	42.86	1	17.8557	46.0541	53.0234	62.809	0.842673	1.9686	2.51759	0.071819	0.074252	0.076629	0.846	0.172405	7.16414	5.80029	0	2.77259	3.3322	59.3033	18.4091	0.199465	0.0588063	0.5257
002007	Hualan Biotechnology	2020	pharmaceutical industry	13.7435	944460	0.09575	23.0297	0.193076	0.209304	0.246145	0.72702	0.367129	3.91949	3.30661	0.132019	0.174686	0.117013	0.138164	0.0194492	0.980441	0.357645	0.3238	0.0819497	0	1.94591	42.86	1	17.8519	46.0443	54.1576	58.3043	0.842673	2.0336	2.266	0.071789	0.075315	0.075673	0.8457	0.144921	9.51325	6.90031	0	2.83321	3.3673	47.157	18.3655	0.264462	0.0503476	0.570112
002007	Hualan Biotechnology	2021	pharmaceutical industry	11.4713	944461	0.09575	23.1688	0.214366	0.134791	0.169433	0.687372	0.327784	3.09302	2.47956	0.124163	0.15863	0.117771	0.19097	0.0177276	0.982177	-0.116859	0.149283	0.0808224	0	1.94591	42.86	1	17.8981	46.0905	56.6237	59.6692	0.840477	2.1631	2.33383	0.071954	0.078554	0.078754	0.8457	0.233139	5.86516	4.2893	0	2.89037	3.4012	44.8597	18.4117	0.231891	0.0571491	0.411219
002012	Kane Corporation	2014	Paper Making and Paper Products Industry	10.7553	897412	0.04892	21.1844	0.215853	0.0308628	0.0409617	0.279856	0.0535404	2.33345	1.62594	0.0936546	0.130332	0.143926	0.431398	0.0270313	0.972969	-0.0480485	-0.0391737	0.0512091	0	2.07944	37.5	0	17.5864	19.5677	20.9514	23.3619	0.0661223	0.191	0.328413	0.03113	0.031226	0.031342	0.8373	0.472179	2.42555	2.11784	0	2.3979	2.83321	20.2901	0	0.185799	0.133629	0.576439
002012	Kane Corporation	2015	Paper Making and Paper Products Industry	10.8081	908324	0.05978	21.2081	0.231634	0.0171852	0.0221412	0.273233	0.0309012	2.29929	1.63011	0.0332203	0.152543	0.147412	0.405361	0.0257723	0.974228	-0.0431581	0.0239968	0.0237755	0	2.19722	33.33	0	17.5864	23.3757	25.0927	27.7974	0.234472	0.4269	0.580619	0.032906	0.033056	0.033209	0.8373	0.326235	3.68788	3.06527	0	2.48491	2.89037	26.5323	0	0.2069	0.151645	0.556132
002012	Kane Corporation	2016	Paper Making and Paper Products Industry	10.8315	908755	0.06021	21.2821	0.276121	0.0106732	0.0143207	0.268551	0.0190941	2.3844	1.77092	0.0512424	0.146661	0.145526	0.34664	0.0233527	0	0.0561003	0.0768213	0.0140483	0	1.94591	42.86	0	17.5864	23.6094	25.6848	29.0968	0.234472	0.4605	0.654506	0.032989	0.03321	0.033449	0.2778	0.272695	4.68445	3.6671	0	2.56495	2.94444	26.2788	0	0.204751	0.144111	0.558979
002012	Kane Corporation	2017	Paper Making and Paper Products Industry	11.0196	1.24468e+06	0.39454	21.2984	0.269959	0.0236696	0.0325586	0.244677	0.0405774	2.3415	1.72381	0.034891	0.108968	0.143281	0.31962	0.0231415	0	0.0910488	0.0164567	0.00572274	0	2.19722	33.33	0	17.5864	23.0093	25.2119	29.0876	0.234472	0.4332	0.653988	0.032797	0.03304	0.033343	0.2778	0.33618	3.70478	2.9746	0	2.63906	2.99573	25.6255	0	0.190857	0.13916	0.583319
002012	Kane Corporation	2018	Paper Making and Paper Products Industry	11.1022	1.29337e+06	0.443	21.3452	0.282503	0.0212104	0.0293114	0.229693	0.0342128	2.12755	1.53138	0.0292558	0.109484	0.163623	0.270852	0.021472	0	0.0971682	0.0479512	0.00532825	0	2.30259	30	0	17.5864	22.7107	24.2979	27.0643	0.234472	0.3809	0.538934	0.032729	0.032857	0.033012	0.2778	0.789695	1.37164	1.26631	0	2.70805	3.04452	23.2511	0.1709	0.113772	0.0636513	0.619955
002012	Kane Corporation	2019	Paper Making and Paper Products Industry	11.1717	1.23191e+06	0.38184	21.3339	0.238061	0.0371758	0.0502653	0.25429	0.0597536	2.81712	2.14162	0.06969	0.116882	0.154827	0.231318	0.0210989	0	0.021262	-0.0112563	0.00515982	0	2.07944	37.5	1	17.5864	22.6072	23.4757	25.2494	0.234472	0.3348	0.435734	0.032709	0.032747	0.03281	0	0.594792	1.8962	1.68126	0	2.77259	3.09104	22.3819	0	0.117766	0.0702129	0.622152
002012	Kane Corporation	2020	Paper Making and Paper Products Industry	11.2278	1.1377e+06	0.28807	21.5288	0.2994	0.0825373	0.11333	0.33945	0.108602	2.576	1.9275	0.0380074	0.129225	0.177262	0.16003	0.0168548	0	0.345327	0.215169	0.0190646	0	2.07944	37.5	1	17.5864	22.1957	22.9545	24.4748	0.234472	0.3053	0.391689	0.032652	0.032681	0.032728	0	0.703971	1.60162	1.42051	0	2.83321	3.13549	21.7434	0.3102	0.101969	0.0661566	0.759999
002012	Kane Corporation	2021	Paper Making and Paper Products Industry	11.3356	1.1377e+06	0.28807	21.6049	0.255195	0.0643549	0.0889441	0.253938	0.0818254	3.13622	2.557	0.0796078	0.150038	0.130834	0.13336	0.0151482	0	0.180284	0.0791041	0.0136533	0	2.19722	33.33	1	17.5864	25.7123	26.6785	28.3488	0.42155	0.5168	0.611973	0.036475	0.036522	0.036578	0.074	0.711037	1.54692	1.4064	0	2.89037	3.17805	25.3207	0.3102	0.0780968	0.0594151	0.786491
002014	Yongxin Corporation	2014	Rubber and plastic products industry	10.915	575259	-0.2717	21.3993	0.206241	0.0795065	0.100094	0.188357	0.0919916	3.38457	2.63272	0.0955306	0.139596	0.138162	0.272912	0.028805	0.971195	0.03089	0.0375731	0.0775978	0	2.3979	36.36	0	28.3025	36.3718	42.9927	49.1304	0.159967	0.5191	0.735903	0.083407	0.0856	0.08679	17.925	0.62594	1.7597	1.5976	0	2.3979	3.13549	50.4777	1.034	0.0904209	0.0455427	0.86428
002014	Yongxin Corporation	2015	Rubber and plastic products industry	10.9893	648125	-0.19918	21.4548	0.214431	0.0901411	0.114168	0.212377	0.102182	3.1384	2.56753	0.119184	0.153728	0.110836	0.339392	0.0265643	0.973436	0.0691752	0.0570769	0.0792919	0	2.30259	40	0	28.456	42.3772	50.8596	62.7208	0.288867	0.7871	1.20414	0.090981	0.094584	0.097777	17.885	0.305332	3.91878	3.27513	0	2.48491	3.17805	63.096	0.9807	0.0939653	0.048494	0.88216
002014	Yongxin Corporation	2016	Rubber and plastic products industry	11.0242	652555	-0.19477	21.5461	0.228892	0.0953002	0.122492	0.233213	0.108983	3.13063	2.52635	0.123249	0.171025	0.122536	0.324107	0.0271758	0.972824	0.0674523	0.0955881	0.0487633	0	2.63906	35.71	0	30.6137	45.504	52.8988	66.5942	0.305792	0.7282	1.17531	0.10554	0.108288	0.112245	17.3475	0.478599	3.0596	2.08943	0	2.56495	3.21888	71.3083	0.6494	0.101483	0.0545222	0.874448
002014	Yongxin Corporation	2017	Rubber and plastic products industry	11.1293	672837	-0.17458	21.5993	0.25191	0.0903271	0.118962	0.227046	0.105209	2.92527	2.34972	0.11548	0.165173	0.130213	0.279856	0.0250835	0	0.0546419	0.0546157	0.033585	0	2.63906	35.71	0	31.701	54.2012	61.596	70.2529	0.400593	0.9432	1.21611	0.126228	0.128976	0.130724	17.075	0.52776	2.24094	1.8948	0	2.63906	3.2581	70.6113	0.6494	0.104658	0.0606919	0.858552
002014	Yongxin Corporation	2018	Rubber and plastic products industry	11.1744	713377	-0.13424	21.6542	0.261647	0.0933886	0.125676	0.219516	0.0988669	2.74162	2.23688	0.12765	0.175675	0.120463	0.272586	0.0241545	0	0.161348	0.05647	0.0617368	0	2.63906	35.71	0	31.701	54.2012	61.596	67.8268	0.400593	0.9432	1.13958	0.126228	0.128976	0.129994	17.075	0.647498	1.76376	1.54441	0	2.70805	3.29584	69.2871	0.6494	0.0784488	0.0361174	0.944589
002014	Yongxin Corporation	2019	Rubber and plastic products industry	11.2688	746055	-0.10171	21.6577	0.255583	0.107964	0.145624	0.241944	0.105541	2.69511	2.24692	0.168286	0.18011	0.104683	0.304392	0.0268544	0	0.114677	0.00353615	0.0644574	0	2.63906	35.71	0	31.701	58.1595	64.0121	70.6846	0.709774	1.0196	1.22973	0.152688	0.154453	0.155452	17.075	0.460411	2.58296	2.17197	0	2.77259	3.3322	75.4181	0.688	0.0812292	0.0371599	1.02296
002014	Yongxin Corporation	2020	Rubber and plastic products industry	11.2957	781647	-0.06629	21.8066	0.312442	0.112326	0.157347	0.243597	0.112849	2.17553	1.89772	0.185683	0.166735	0.0822665	0.288782	0.0268002	0	0.0529954	0.160566	0.102637	0	2.63906	35.71	0	31.0596	56.9828	62.4785	69.1392	0.709774	1.0119	1.22602	0.146572	0.148159	0.149107	17.235	0.501475	2.48218	1.99412	0	2.83321	3.3673	74.6888	1.966	0.0725993	0.0493522	0.995366
002014	Yongxin Corporation	2021	Rubber and plastic products industry	11.3603	781648	-0.06629	21.8251	0.278495	0.107681	0.152806	0.222387	0.106201	2.31903	1.90053	0.0984283	0.180391	0.110531	0.282689	0.0255485	0	0.104547	0.0186181	0.0814178	0	2.63906	35.71	0	31.0596	56.9828	62.1007	67.5655	0.709774	0.9997	1.17535	0.146572	0.148012	0.148677	17.235	0.578163	2.031	1.72962	0	2.89037	3.4012	69.6851	1.9746	0.0658891	0.047762	1.01394
002019	Yifan Xinfu	2014	pharmaceutical industry	11.0456	414404	-0.43179	21.9276	0.237268	0.10826	0.155968	0.399134	0.141211	1.61778	1.24354	0.0419035	0.129518	0.0849334	0.162297	0.0432442	0.58411	1.41395	2.14301	0.0843639	0	2.07944	37.5	1	47.2631	62.37	65.4989	69.8727	0.249557	0.3857	0.478377	0.238389	0.238885	0.239289	0	0.493916	2.2962	2.02464	0	2.3979	2.70805	25.4785	50.8414	0.209585	0.0560477	0.766656
002019	Yifan Xinfu	2015	pharmaceutical industry	11.1798	431899	-0.41438	22.2377	0.366453	0.0918518	0.133466	0.403915	0.148654	1.06335	0.805398	0.0884063	0.0985519	0.0810447	0.161492	0.0508557	0.549068	0.445076	0.363466	0.0651195	0	1.94591	42.86	1	47.3471	62.4345	65.9739	70.1491	0.249085	0.3932	0.481592	0.239169	0.239901	0.240258	0	0.416923	3.61891	2.39852	0	2.48491	2.77259	15.1035	47.6136	0.228555	0.0772366	0.617891
002019	Yifan Pharmaceutical	2016	pharmaceutical industry	11.2272	379614	-0.46641	22.6668	0.441462	0.11854	0.201558	0.50549	0.195	0.938515	0.791929	0.122552	0.0940308	0.0539124	0.111952	0.0379774	0.619142	0.439303	0.535938	0.0632332	0	2.19722	33.33	1	47.3471	52.3787	54.1542	57.0409	0.0714853	0.1436	0.204737	0.225592	0.225752	0.225924	0	0.515115	3.61064	1.94131	0	2.56495	2.83321	13.2622	47.6045	0.215015	0.0928834	0.607897
002019	Yifan Pharmaceutical	2017	pharmaceutical industry	11.2892	397778	-0.44834	22.8943	0.226451	0.160706	0.236952	0.572337	0.289406	2.30283	2.05563	0.129193	0.10126	0.0447333	0.0953719	0.0359239	0.688833	0.247872	0.255491	0.0695724	0	2.19722	33.33	1	43.182	46.1111	48.3968	52.939	0.0407433	0.1209	0.225951	0.186915	0.187177	0.18759	0	0.437092	3.37007	2.28785	0	2.63906	2.89037	18.8256	43.4168	0.187653	0.0875827	0.555295
002019	Yifan Pharmaceutical	2018	pharmaceutical industry	11.3533	406689	-0.43947	23.0031	0.29537	0.0748196	0.101489	0.440775	0.149764	1.54221	1.3428	0.119787	0.0913884	0.0488837	0.0880748	0.0410785	0.688313	0.0591091	0.114871	0.08317	0	2.19722	33.33	1	43.182	45.9162	47.8345	51.7906	0.0407433	0.1077	0.199354	0.186873	0.187057	0.187376	0	0.706692	1.59586	1.41504	0	2.70805	2.94444	11.0237	43.1821	0.186382	0.0670963	0.499584
002019	Yifan Pharmaceutical	2019	pharmaceutical industry	11.3659	426448	-0.4198	23.1271	0.293164	0.0837896	0.118716	0.461308	0.168333	1.22093	1.01346	0.084697	0.0854246	0.0540572	0.0811223	0.0649856	0.688518	0.119834	0.132065	0.0886018	0	2.07944	37.5	1	42.1371	45.0086	46.9668	50.8143	0.0407433	0.1146	0.205925	0.177982	0.178174	0.178476	0	0.579151	2.19638	1.72667	0	2.77259	2.99573	10.7291	42.6271	0.204076	0.0829628	0.497761
002019	Yifan Pharmaceutical	2020	pharmaceutical industry	13.7262	496344	-0.35024	23.1775	0.249803	0.0820502	0.112542	0.464766	0.172468	1.64686	1.37262	0.0952551	0.0863852	0.0501708	0.0892797	0.0614947	0.702223	0.041169	0.0516402	0.0646774	0	2.07944	37.5	1	40.2151	43.7733	45.3374	48.6462	0.0616132	0.1275	0.209653	0.162456	0.162578	0.162797	0	0.543601	2.28752	1.83958	0	2.83321	3.04452	12.7778	40.6157	0.205811	0.0755671	0.475741
002019	Yifan Pharmaceutical	2021	pharmaceutical industry	11.4422	496345	-0.35024	23.2218	0.278712	0.0203521	0.027674	0.41469	0.0549358	1.55766	1.26925	0.0247619	0.0885571	0.0545716	0.105874	0.054106	0.720844	-0.183569	0.0453617	0.0491302	0	2.07944	37.5	1	40.2337	42.5565	44.0347	47.3231	0.0360983	0.0945	0.176206	0.162162	0.162272	0.162488	0	0.576556	2.11732	1.73444	0	2.89037	3.09104	9.7483	40.5486	0.294168	0.0917136	0.37047
002020	Jingxin Pharmaceutical	2014	pharmaceutical industry	11.0348	490687	-0.35587	21.4482	0.32263	0.0631875	0.0966204	0.465986	0.0866699	1.88668	1.59031	0.101948	0.0880557	0.0867013	0.285672	0.0524889	0.947511	0.26792	0.558668	0.0715265	0	2.19722	33.33	0	21.0802	33.1482	38.4298	45.5182	0.302563	0.8231	1.15929	0.051743	0.053282	0.054309	1.1254	0.463764	3.40004	2.15627	0	2.3979	2.63906	35.9664	22.3647	0.361783	0.10957	0.729059
002020	Jingxin Pharmaceutical	2015	pharmaceutical industry	11.129	400505	-0.44562	21.8016	0.231094	0.0662158	0.0905649	0.50643	0.117038	2.32303	1.91479	0.0492171	0.0941922	0.0856765	0.205219	0.0648259	0.791154	0.145853	0.423911	0.0553636	0	2.19722	33.33	0	18.8945	29.7112	34.9287	42.0678	0.302563	0.8486	1.22646	0.041569	0.042984	0.044022	1.1254	0.324022	4.74327	3.08621	0	2.48491	2.70805	29.6759	20.0458	0.382367	0.124992	0.565764
002020	Jingxin Pharmaceutical	2016	pharmaceutical industry	11.1766	405117	-0.44103	21.9143	0.262634	0.0652204	0.0867005	0.539098	0.108335	1.95761	1.63964	0.0767922	0.0932335	0.0771464	0.186583	0.0529956	0.82107	0.324762	0.119302	0.0324036	0	2.19722	33.33	0	23.1578	33.9745	39.4434	47.8411	0.246865	0.7034	1.06587	0.059497	0.061024	0.062495	1.009	0.485603	2.98198	2.05929	0	2.56495	2.77259	18.9721	24.3091	0.403131	0.128356	0.602024
002020	Jingxin Pharmaceutical	2017	pharmaceutical industry	11.2366	451119	-0.39525	22.3133	0.191361	0.0651711	0.0835506	0.58904	0.120333	3.44609	3.10553	0.0785089	0.0746689	0.0603762	0.138752	0.0322032	0.91521	0.183211	0.490292	0.0340936	0	2.07944	37.5	0	20.1079	32.1661	38.3464	46.4852	0.379449	0.907	1.31179	0.048215	0.05029	0.051637	0	0.622907	2.13288	1.60538	0	2.63906	2.83321	29.2533	21.1076	0.455363	0.149073	0.541591
002020	Jingxin Pharmaceutical	2018	pharmaceutical industry	11.3281	425834	-0.42041	22.3311	0.284143	0.0750802	0.0985515	0.648522	0.126193	2.26362	1.99327	0.104853	0.0861093	0.0726297	0.14259	0.0282935	0.920044	0.326595	0.0178987	0.0493868	0	2.19722	33.33	0	20.555	32.8003	38.8373	47.2108	0.37696	0.89	1.29681	0.050277	0.052228	0.053644	0	0.698345	1.74453	1.43196	0	2.70805	2.89037	32.2163	21.4756	0.434074	0.0602136	0.594962
002020	Jingxin Pharmaceutical	2019	pharmaceutical industry	11.3486	479187	-0.36731	22.4505	0.340328	0.0983245	0.143312	0.650798	0.14313	1.9687	1.73348	0.0951632	0.0726464	0.0740266	0.161442	0.0296124	0.924542	0.238767	0.126873	0.067578	0	2.19722	33.33	0	20.555	32.8003	38.2068	44.9019	0.37696	0.8594	1.18448	0.050277	0.051786	0.052758	0	0.630296	2.09801	1.58656	0	2.77259	2.94444	19.9508	21.1461	0.435618	0.0678696	0.686961
002020	Jingxin Pharmaceutical	2020	pharmaceutical industry	13.6794	476879	-0.36961	22.4578	0.305948	0.115722	0.170952	0.609178	0.200526	2.02023	1.69651	0.0905733	0.0590755	0.0883752	0.165713	0.0266082	0.927879	-0.106565	0.00731703	0.059377	0	2.19722	33.33	0	21.1192	33.7006	38.5279	43.6856	0.37696	0.8243	1.06853	0.053075	0.054243	0.054801	0	0.687282	1.7832	1.45501	0	2.83321	2.99573	15.735	21.5858	0.361633	0.0654159	0.577093
002020	Jingxin Pharmaceutical	2021	pharmaceutical industry	11.4224	476880	-0.36961	22.582	0.245927	0.101759	0.140178	0.558514	0.184265	2.33159	1.86293	0.0568984	0.0688922	0.101186	0.168847	0.021469	0.938333	0.0239084	0.132207	0.071376	0	2.19722	33.33	0	19.7496	37.2421	40.8143	46.6531	0.754831	1.0663	1.36223	0.061898	0.062559	0.063266	0	0.687258	1.7797	1.45506	0	2.89037	3.04452	23.4897	20.186	0.281167	0.0530671	0.552239
002023	Haite High tech	2014	Railway, ship, aerospace and other transportation equipment manufacturing industry	10.9085	1.53712e+06	0.68559	21.8058	0.41691	0.0559948	0.0892773	0.646299	0.296316	3.80381	3.33535	0.032693	0.121148	0.0506227	0.257109	0.047768	0.952232	0.163224	0.251437	0.244393	0	2.19722	44.44	0	18.994	29.2601	34.0095	42.296	0.406207	0.7909	1.22681	0.042681	0.043808	0.04522	0	0.390313	4.30705	2.56205	0	2.3979	2.70805	34.8845	18.994	0.252536	0.225145	0.18897
002023	Haite High tech	2015	Railway, ship, aerospace and other transportation equipment manufacturing industry	10.8856	1.98591e+06	1.13225	22.2364	0.174659	0.00666505	0.00913146	0.56671	0.0582694	11.1237	9.79241	-0.00709868	0.105912	0.0463735	0.23549	0.0352129	0.955335	-0.146023	0.538206	0.188747	0	2.19722	44.44	0	17.1796	26.6871	31.3933	39.4091	0.399952	0.8277	1.29394	0.03493	0.036042	0.037356	0	0.370424	3.70347	2.69961	0	2.48491	2.77259	33.6974	17.1796	0.373673	0.345556	0.114383
002023	Haite High tech	2016	Railway, ship, aerospace and other transportation equipment manufacturing industry	11.0199	2.2821e+06	1.42704	22.5025	0.302335	0.00648513	0.00861173	0.484358	0.0685955	5.65658	4.87999	0.00872239	0.0890749	0.0541659	0.231592	0.02935	0.952182	0.154531	0.304927	0.0880286	0	2.19722	44.44	0	17.1796	27.9283	32.3469	39.0251	0.399952	0.883	1.27159	0.035739	0.036718	0.03762	0	0.51757	2.53364	1.93211	0	2.56495	2.83321	31.3424	17.1796	0.349668	0.319922	0.0945417
002023	Haite High tech	2017	Railway, ship, aerospace and other transportation equipment manufacturing industry	11.0114	2.24798e+06	1.39307	22.5552	0.364858	0.00303876	0.00456558	0.414398	0.0434039	2.13523	1.79166	0.00536945	0.0934413	0.0541293	0.371836	0.0377844	0.944696	-0.138802	0.0541402	0.110683	0	2.19722	44.44	0	17.1796	26.2473	29.7721	35.6891	0.399952	0.7328	1.07741	0.034718	0.035339	0.036045	0	0.651508	1.96674	1.5349	0	2.63906	2.89037	16.7907	17.1796	0.462657	0.428419	0.0700111
002023	Haite High tech	2018	Railway, ship, aerospace and other transportation equipment manufacturing industry	11.1141	1.95974e+06	1.1062	22.5467	0.364823	0.00707937	0.0111458	0.422248	0.0853957	1.53709	1.25395	0.0333737	0.0956014	0.0544673	0.37709	0.0530596	0.929271	0.210168	-0.00847511	0.055019	0	2.19722	44.44	0	17.1796	26.3598	30.1051	34.8872	0.399952	0.7526	1.03073	0.034768	0.03547	0.035952	0	0.645816	1.99113	1.54843	0	2.70805	2.94444	11.5704	17.1796	0.374005	0.336232	0.0829008
002023	Haite High tech	2019	Railway, ship, aerospace and other transportation equipment manufacturing industry	11.238	3.43081e+06	2.57028	22.6794	0.433954	0.00807944	0.0135035	0.418533	0.066332	1.73663	1.39225	0.043825	0.0860483	0.0500227	0.473352	0.0483857	0.936806	0.566802	0.141889	0.201352	0	2.19722	33.33	0	17.1796	24.6819	27.1073	31.3611	0.342266	0.5774	0.825485	0.033235	0.033531	0.0339	0	0.61341	2.27807	1.63023	0	2.77259	2.99573	7.3281	17.1796	0.255599	0.230495	0.121803
002023	Haite High tech	2020	Railway, ship, aerospace and other transportation equipment manufacturing industry	11.2914	3.38201e+06	2.52172	22.7111	0.458421	0.000986313	0.00178157	0.394876	0.0073511	2.12269	1.76713	0.0322224	0.0952995	0.0492628	0.436785	0.0832779	0.903323	0.193413	0.032167	0.0250973	0	2.07944	37.5	0	12.8847	24.335	27.6434	32.607	0.650745	1.146	1.53068	0.024572	0.025123	0.025661	0	0.499002	3.12803	2.004	0	2.83321	3.04452	11.425	12.8847	0.205272	0.187202	0.134172
002023	Haite High tech	2021	Railway, ship, aerospace and other transportation equipment manufacturing industry	11.3571	3.38202e+06	2.52172	22.6281	0.392086	0.0989291	0.172539	0.36795	0.824646	1.3983	1.09576	0.0473194	0.0876976	0.0505466	0.372519	0.0476039	0.948741	-0.127896	-0.0796345	0.0582573	0	2.07944	37.5	0	12.8847	23.0597	25.6813	28.6932	0.650745	0.993	1.22692	0.023953	0.024305	0.02449	0	0.54472	2.52195	1.83581	0	2.89037	3.09104	11.2997	12.8847	0.301347	0.280067	0.119966
002028	Siyuan Electric	2014	Electrical machinery and equipment manufacturing industry	11.0027	202237	-0.64295	22.416	0.306745	0.0966478	0.139863	0.372548	0.137252	2.72168	2.27308	-0.00297231	0.347228	0.134408	0.108663	0.0351592	0.958073	0.0843975	0.088463	0.026821	0	1.94591	42.86	1	18.3579	40.2358	44.3878	46.542	0.733891	1.4172	1.53525	0.058918	0.060138	0.06024	0	0.644017	2.05205	1.55275	0	2.3979	2.70805	3.0729	32.2463	0.25336	0.12661	0.704163
002028	Siyuan Electric	2015	Electrical machinery and equipment manufacturing industry	11.0695	204297	-0.6409	22.5466	0.335835	0.073719	0.108768	0.336717	0.107213	2.56079	2.11151	0.0863857	0.309518	0.148114	0.0979541	0.0304879	0.963573	0.0888284	0.139507	0.0145071	0	1.94591	42.86	1	18.1993	38.4086	44.8678	49.9081	0.733891	1.4648	1.74231	0.055658	0.057748	0.058257	0	0.582636	2.41997	1.71634	0	2.48491	2.77259	9.6239	32.0302	0.238796	0.110448	0.687594
002028	Siyuan Electric	2016	Electrical machinery and equipment manufacturing industry	11.1284	204775	-0.64042	22.5889	0.326221	0.0635185	0.0949351	0.352717	0.0912517	2.65844	2.25839	0.0263065	0.355202	0.127881	0.0860556	0.0311048	0.963047	0.101643	0.0431976	0.0106852	0	1.94591	42.86	1	18.0229	38.0363	46.2403	54.9329	0.733891	1.566	2.04794	0.054584	0.058061	0.059991	0	0.600438	2.29829	1.66545	0	2.56495	2.83321	14.0513	31.6321	0.242295	0.115097	0.696081
002028	Siyuan Electric	2017	Electrical machinery and equipment manufacturing industry	11.184	219236	-0.62603	22.6387	0.335728	0.0418562	0.062574	0.323938	0.0616933	2.55807	2.2011	0.0715047	0.340238	0.11784	0.0796164	0.0277808	0.966803	0.0206774	0.0510208	0.00811029	0	1.94591	42.86	1	17.9948	39.0512	48.752	62.0012	0.733891	1.7098	2.44551	0.055985	0.060694	0.06489	0	0.541651	2.67152	1.84621	0	2.63906	2.89037	13.9508	31.506	0.252037	0.123026	0.678456
002028	Siyuan Electric	2018	Electrical machinery and equipment manufacturing industry	11.2486	226304	-0.619	22.7487	0.378972	0.040919	0.0637901	0.305939	0.061162	1.97068	1.59744	0.0229998	0.345488	0.139957	0.0695998	0.0226785	0.970552	0.0693756	0.116253	0.00872838	0	1.94591	42.86	1	17.2906	39.0512	48.4616	60.5763	0.733245	1.8028	2.50342	0.054219	0.058647	0.062611	0	0.780285	1.59411	1.28158	0	2.70805	2.94444	13.6029	30.2736	0.166644	0.0474612	0.669026
002028	Siyuan Electric	2019	Electrical machinery and equipment manufacturing industry	11.3476	222507	-0.62277	22.9031	0.412307	0.0701172	0.116266	0.293075	0.0902515	1.89957	1.47091	0.0939939	0.284199	0.174278	0.0580166	0.0282059	0.965994	0.327357	0.167034	0.019442	0	1.94591	42.86	1	17.2906	39.0512	49.3149	60.1626	0.733245	1.8519	2.4795	0.054219	0.0595	0.06242	0	0.684825	2.01378	1.46023	0	2.77259	2.99573	26.8208	30.2736	0.144523	0.039284	0.776909
002028	Siyuan Electric	2020	Electrical machinery and equipment manufacturing industry	11.3849	227212	-0.61809	23.128	0.394063	0.0997808	0.166903	0.292636	0.134803	1.91706	1.46257	0.0738195	0.191261	0.172526	0.0459457	0.0231265	0.972241	0.15555	0.252123	0.0358949	0	1.60944	60	1	17.2268	33.3159	39.6821	46.6423	0.733245	1.3035	1.70754	0.046828	0.048859	0.050341	0	0.625008	2.28081	1.59998	0	2.83321	3.04452	10.8195	29.9109	0.0832955	0.0276383	0.740199
002028	Siyuan Electric	2021	Electrical machinery and equipment manufacturing industry	11.4712	227213	-0.61809	23.3562	0.382067	0.101828	0.166218	0.304781	0.146322	1.89617	1.3758	0.027555	0.191117	0.187349	0.0533681	0.0207985	0.975514	0.179425	0.256356	0.0487342	0	1.94591	42.86	1	17.159	33.065	37.8373	45.685	0.733245	1.2045	1.66245	0.046379	0.047581	0.048816	0	0.381755	4.38429	2.61948	0	2.89037	3.09104	39.4957	29.8188	0.0768366	0.0291017	0.695916
002030	Daan Gene	2014	pharmaceutical industry	11.0176	257492	-0.58796	21.1871	0.424825	0.115555	0.189654	0.418799	0.146039	1.62563	1.40447	0.0253914	0.346341	0.0893069	0.139982	0.0321228	0.965237	0.271288	0.376575	0.0671485	0	2.19722	33.33	0	20.174	36.9897	39.7505	44.4592	0.74355	0.9707	1.20379	0.063529	0.06391	0.064386	0	0.141078	12.0507	7.08826	1	2.3979	2.63906	44.6088	4.5493	0.310569	0.154731	0.79126
002030	Daan Gene	2015	pharmaceutical industry	11.1411	269064	-0.57644	21.8357	0.362302	0.0508438	0.0825074	0.376323	0.079868	2.13916	1.99367	-0.00190128	0.229488	0.0511358	0.100238	0.0201966	0.977829	0.357395	0.912808	0.0969906	0	2.07944	37.5	0	16.6299	35.0948	39.0041	44.9417	0.901957	1.3452	1.70246	0.051356	0.05212	0.052877	0	0.111917	13.991	8.93522	1	2.48491	2.70805	52.4703	4.8166	0.294454	0.138023	0.636598
002030	Daan Gene	2016	pharmaceutical industry	11.1476	239600	-0.60576	22.1439	0.383239	0.0378513	0.0605011	0.436261	0.0844935	2.30852	2.14438	-0.0921042	0.202295	0.0526066	0.078169	0.0142079	0.984341	0.0910354	0.360953	0.0726709	0	2.19722	33.33	0	16.6299	35.0948	39.3711	44.2221	0.901957	1.3674	1.65919	0.051356	0.052286	0.052864	0	0.232519	6.58714	4.30072	1	2.56495	2.77259	42.5107	5.6184	0.34156	0.161838	0.447979
002030	Daan Gene	2017	pharmaceutical industry	11.1937	346513	-0.49936	22.2584	0.430893	0.0218917	0.037006	0.431403	0.0623177	2.01626	1.88841	-0.0473812	0.203409	0.0437822	0.0890945	0.0182491	0.980457	-0.0411094	0.121299	0.0462297	0	2.19722	33.33	0	16.6299	35.0948	40.034	46.246	0.901957	1.4071	1.78089	0.051356	0.052576	0.053473	0	0.309187	5.09866	3.23429	1	2.63906	2.83321	42.1891	5.6184	0.362171	0.184146	0.351292
002030	Daan Gene	2018	pharmaceutical industry	11.3271	710401	-0.1372	22.0216	0.399304	0.0208332	0.035732	0.416116	0.0585063	1.53276	1.41583	0.10711	0.187713	0.0440335	0.0855738	0.0233077	0.975053	-0.0413414	-0.210795	0.0216223	0	2.19722	33.33	0	16.6299	35.0948	39.3711	45.5302	0.901957	1.3674	1.73785	0.051356	0.052286	0.053054	0	0.393237	3.68168	2.543	1	2.70805	2.89037	42.9372	5.6184	0.276162	0.135383	0.356085
002030	Daan Gene	2019	pharmaceutical industry	11.2671	573279	-0.27367	21.9935	0.413891	-0.0130545	-0.0219957	0.49821	-0.0429416	1.56984	1.40404	0.026104	0.199591	0.0519417	0.0785928	0.0312808	0.967033	-0.25729	-0.0277629	0.0254759	1	2.19722	33.33	0	16.6299	35.0948	38.2527	43.7034	0.901957	1.3001	1.628	0.051356	0.051866	0.052463	0	0.341006	4.39293	2.9325	1	2.77259	2.94444	42.3464	3.1579	0.264396	0.0877406	0.304007
002030	Daan Gene	2020	pharmaceutical industry	13.7985	399681	-0.44644	22.6254	0.326173	0.477515	0.742195	0.707608	0.458706	2.09611	1.94318	0.375299	0.223192	0.0471217	0.0544014	0.0148595	0	3.86353	0.881173	0.102419	0	2.19722	33.33	0	16.6299	35.0948	38.2898	41.8119	0.901957	1.3025	1.51426	0.051356	0.051876	0.052197	0	0.211584	6.66416	4.72626	1	2.83321	2.99573	41.8443	3.0699	0.173969	0.0490985	1.041
002030	Daan Gene	2021	pharmaceutical industry	11.5466	399682	-0.44644	23.0589	0.258936	0.424793	0.594431	0.74765	0.472125	2.37401	2.17817	0.319699	0.218612	0.0477646	0.054866	0.0111286	0	0.43493	0.542746	0.0983205	0	2.19722	33.33	0	16.6299	33.5338	36.5358	39.9119	0.871992	1.1972	1.40001	0.049262	0.049733	0.050001	2.9542	0.340488	3.67536	2.93696	1	2.89037	3.04452	40.6148	3.002	0.150306	0.0472037	0.899748
002035	Huadi Corporation	2014	Electrical machinery and equipment manufacturing industry	11.0024	139201	-0.70568	21.6934	0.430705	0.115978	0.209256	0.363539	0.0686046	1.43503	1.1936	0.11582	0.115064	0.103064	0.233214	0.0547923	0.905881	0.140525	0.115104	0.0356628	0	2.3979	36.36	0	20.764	38.7257	44.5044	51.6223	0.676407	1.1435	1.48615	0.064373	0.066093	0.067161	25.372	0.530824	2.88156	1.88386	0	2.3979	3.13549	59.29	3.2054	0.285305	0.0744878	1.69053
002035	Huadi Corporation	2015	Electrical machinery and equipment manufacturing industry	11.0696	187490	-0.65762	21.7442	0.434118	0.0803277	0.141535	0.385647	0.058458	1.43542	1.20378	0.0973676	0.128987	0.0995331	0.213018	0.0496225	0.913001	-0.120574	0.0521862	0.0148824	0	2.19722	44.44	0	17.42	37.198	43.3015	51.1152	0.806192	1.4851	1.93428	0.053358	0.055243	0.056575	22.7337	0.421684	4.06191	2.37144	0	2.48491	3.17805	51.2331	7.4336	0.321606	0.0799198	1.37411
002035	Huadi Corporation	2016	Electrical machinery and equipment manufacturing industry	11.1299	172637	-0.67241	22.0023	0.500541	0.107227	0.202925	0.425386	0.0776957	1.42891	1.22137	0.227761	0.0735564	0.102917	0.15805	0.0362864	0.93484	0.181531	0.294467	0.0125261	0	1.94591	42.86	0	13.8602	27.1647	33.557	43.4676	0.718597	1.4206	2.13615	0.030249	0.032294	0.034319	8.8552	0.348604	5.25739	2.86858	0	2.56495	3.21888	58.8244	13.5171	0.333859	0.074847	1.38009
002035	Huadi Corporation	2017	Electrical machinery and equipment manufacturing industry	11.2122	160352	-0.68463	22.1608	0.462793	0.134944	0.259594	0.45474	0.0918799	1.6277	1.38743	0.0875278	0.0934973	0.109273	0.131498	0.0290592	0.946299	0.303902	0.17176	0.0201692	0	1.94591	42.86	0	13.8613	27.8816	34.8361	44.3375	0.718597	1.513	2.19865	0.030783	0.033205	0.035071	8.8552	0.235512	7.75202	4.24607	0	2.63906	3.2581	69.8298	13.4807	0.345041	0.0659223	1.4687
[truncated: 6,068 more rows]
[truncated: 27 more columns]
